# Supplementary material for: Crystal structure of di­aqua­(μ2-tri­ethyl­ene­tetra­minehexa­acetato)­dizinc tetra­hydrate
Source: Acta Crystallogr E Crystallogr Commun. 2015 Feb 7;71(Pt 3):m55–6. doi: 10.1107/S2056989015002108 (PMC4350722; doi:10.1107/S2056989015002108)
Supplement: Supplementary file 1 [file e-71-00m55-sup1.cif]

##############################################################################
#                                                                            #
# This CIF contains the data in a paper accepted for publication in          #
# Acta Crystallographica Section E. It conforms to the requirements of       #
# Notes for Authors for Acta Crystallographica Section E, and has been       #
# peer reviewed under the auspices of the IUCr Commission on Journals.       #
#                                                                            #
# Full details of the Crystallographic Information File format               #
# are given in the paper "The Crystallographic Information File (CIF):       #
# a New Standard Archive File for Crystallography" by S. R. Hall, F. H.      #
# Allen and I. D. Brown [Acta Cryst. (1991), A47, 655-685].                  #
#                                                                            #
# The current version of the core CIF dictionary is obtainable from          #
# ftp://ftp.iucr.org/pub/cif_core.dic.                                       #
#                                                                            #
# Software is freely available for graphical display of the structure(s)     #
# in this CIF. For information consult the CIF software page                 #
# http://www.iucr.org/resources/cif/software.                                #
#                                                                            #
# This file may be used for bona fide research purposes within the           #
# scientific community so long as proper attribution is given to the journal # 
# article from which it was obtained.                                        #
#                                                                            #
##############################################################################
data_I
_database_code_depnum_ccdc_archive 'CCDC 1046672'
_audit_creation_method     SHELXL-97
_journal_date_recd_electronic     2015-01-12
_journal_date_accepted     2015-01-30
_journal_name_full     'Acta Crystallographica, Section E'
_journal_year     2015
_journal_volume     71
_journal_issue      3
_journal_page_first     m55
_journal_page_last     m56
_journal_paper_category     HM
_journal_paper_doi     10.1107/S2056989015002108
_journal_coeditor_code     HB7351
_publ_contact_author_name     'Liping  Lu'
_publ_contact_author_address
;
Institute of Molecular Science,
Key Laboratory of Chemical Biology and Molecular
Engineering of the Education Ministry,
Shanxi University,
Taiyuan, Shanxi 030006,
People's Republic of China
;
_publ_contact_author_email     'luliping@sxu.edu.cn'
_publ_contact_author_phone     '0351-7017974'
_publ_section_title
;
Crystal structure of diaqua(\m~2~-triethylenetetraminehexaacetato)dizinc
tetrahydrate
;
loop_
    _publ_author_name
    _publ_author_footnote
    _publ_author_address
    'Liu, Huan' .
;\
Institute of Molecular Science,
Key Laboratory of Chemical Biology and Molecular \
Engineering of the Education Ministry,
Shanxi University,
Taiyuan, Shanxi 030006,
People's Republic of China
;
    'Lu, Li-Ping' .
;
Institute of Molecular Science,
Key Laboratory of Chemical Biology and Molecular \
Engineering of the Education Ministry,
Shanxi University,
Taiyuan, Shanxi 030006,
People's Republic of China
;
_publ_section_synopsis
;
Reaction of ZnO and triethylenetetraminehexaacetic acid (H~6~TTHA) in aqueous
solution after refluxing yields the binuclear title compound with an inversion
centre. The two Zn(II) ions bound by the [H~2~TTHA] anion ligand are in
distorted octahedral environments (one water molecule and N~2~O~3~ donors
derived from H~2~TTHA) with the distance of both Zn(II) ions being 7.562(1)
\%A.
;
_chemical_name_systematic
;
Diaqua(\m~2~-triethylenetetraminehexaacetato)dizinc tetrahydrate
;
_chemical_name_common     ?
_chemical_formula_moiety     ' C18 H30 N4 O14 Zn2, 4(H2 O)'
_chemical_formula_sum     'C18 H38 N4 O18 Zn2'
_chemical_formula_iupac     '[Zn2 (C18 H26 N4 O12) (H2 O1)2], 4H2 O'
_chemical_formula_weight     729.26
_chemical_melting_point     ?
_symmetry_cell_setting     triclinic
_symmetry_space_group_name_H-M     'P -1'
_symmetry_space_group_name_Hall     '-P 1'
loop_
    _symmetry_equiv_pos_as_xyz
    'x, y, z'
    '-x, -y, -z'
_cell_length_a     7.1330(14)
_cell_length_b     8.7013(16)
_cell_length_c     11.979(2)
_cell_angle_alpha     103.969(2)
_cell_angle_beta     101.052(2)
_cell_angle_gamma     100.882(3)
_cell_volume     686.2(2)
_cell_formula_units_Z     1
_cell_measurement_reflns_used     2008
_cell_measurement_theta_min     2.622
_cell_measurement_theta_max     26.908
_cell_measurement_temperature     298(2)
_exptl_crystal_description     block
_exptl_crystal_colour     colorless
_exptl_crystal_size_max     0.28
_exptl_crystal_size_mid     0.22
_exptl_crystal_size_min     0.20
_exptl_crystal_density_diffrn     1.765
_exptl_crystal_density_meas     ?
_exptl_crystal_density_method     'not measured'
_exptl_crystal_F_000     378
_exptl_absorpt_coefficient_mu     1.838
_exptl_absorpt_correction_type     multi-scan
_exptl_absorpt_process_details
;
(SADABS; Bruker, 2000)
;
_exptl_absorpt_correction_T_min     0.6271
_exptl_absorpt_correction_T_max     0.7100
_exptl_special_details     ?
_diffrn_ambient_temperature     298(2)
_diffrn_radiation_type     MoK\a
_diffrn_radiation_wavelength     0.71073
_diffrn_radiation_source     'fine-focus sealed tube'
_diffrn_radiation_monochromator     graphite
_diffrn_measurement_device_type     'Bruker SMART APEX CCD'
_diffrn_measurement_method     '\w scans'
_diffrn_detector_area_resol_mean     ?
_diffrn_reflns_number     3582
_diffrn_reflns_av_R_equivalents     0.0574
_diffrn_reflns_av_sigmaI/netI     0.0533
_diffrn_reflns_theta_min     1.81
_diffrn_reflns_theta_max     25.04
_diffrn_reflns_theta_full     25.04
_diffrn_measured_fraction_theta_max     0.976
_diffrn_measured_fraction_theta_full     0.976
_diffrn_reflns_limit_h_min     -7
_diffrn_reflns_limit_h_max     8
_diffrn_reflns_limit_k_min     -10
_diffrn_reflns_limit_k_max     10
_diffrn_reflns_limit_l_min     -14
_diffrn_reflns_limit_l_max     9
_refine_special_details
;
Refinement of <i>F</i>^2^ against all reflections. The weighted <i>R</i>-factor
<i>wR</i> and goodness of fit <i>S</i> are based on <i>F</i>^2^, conventional
<i>R</i>-factors <i>R</i> are based on <i>F</i>, with <i>F</i> set to zero for
negative <i>F</i>^2^. The threshold expression of <i>F</i>^2^ >
\s(<i>F</i>^2^) is used only for calculating <i>R</i>-factors(gt) <i>etc</i>.
and is not relevant to the choice of reflections for refinement.
<i>R</i>-factors based on <i>F</i>^2^ are statistically about twice as large
as those based on <i>F</i>, and <i>R</i>- factors based on all data will be
even larger.
;
_reflns_number_total     2384
_reflns_number_gt     2080
_reflns_threshold_expression     I>2\s(I)
_refine_ls_structure_factor_coef     Fsqd
_refine_ls_matrix_type     full
_refine_ls_R_factor_all     0.0389
_refine_ls_R_factor_gt     0.0342
_refine_ls_wR_factor_gt     0.0870
_refine_ls_wR_factor_ref     0.0888
_refine_ls_goodness_of_fit_ref     0.993
_refine_ls_restrained_S_all     0.993
_refine_ls_number_reflns     2384
_refine_ls_number_parameters     190
_refine_ls_number_restraints     0
_refine_ls_hydrogen_treatment     constr
_refine_ls_weighting_scheme     calc
_refine_ls_weighting_details
                 'calc w=1/[\s^2^(Fo^2^)+(0.0505P)^2^] where P=(Fo^2^+2Fc^2^)/3'
_atom_sites_solution_hydrogens     geom
_atom_sites_solution_primary     direct
_atom_sites_solution_secondary     difmap
_refine_ls_shift/su_max     0.000
_refine_ls_shift/su_mean     0.000
_refine_diff_density_max     0.488
_refine_diff_density_min     -0.755
_refine_ls_extinction_method     none
_refine_ls_extinction_coef     ?
loop_
    _atom_type_symbol
    _atom_type_description
    _atom_type_scat_dispersion_real
    _atom_type_scat_dispersion_imag
    _atom_type_scat_source
    'C' 'C' 0.0033 0.0016
                         'International Tables Vol C Tables 4.2.6.8 and 6.1.1.4'
    'H' 'H' 0.0000 0.0000
                         'International Tables Vol C Tables 4.2.6.8 and 6.1.1.4'
    'N' 'N' 0.0061 0.0033
                         'International Tables Vol C Tables 4.2.6.8 and 6.1.1.4'
    'O' 'O' 0.0106 0.0060
                         'International Tables Vol C Tables 4.2.6.8 and 6.1.1.4'
    'Zn' 'Zn' 0.2839 1.4301
                         'International Tables Vol C Tables 4.2.6.8 and 6.1.1.4'
_computing_data_collection
;
SMART (Bruker, 2000)
;
_computing_cell_refinement
;
SAINT (Bruker, 2000)
;
_computing_data_reduction
;
SAINT (Bruker, 2000)
;
_computing_structure_solution
;
SHELXS97 (Sheldrick, 2008)
;
_computing_structure_refinement
;
SHELXL97 (Sheldrick, 2008)
;
_computing_molecular_graphics
;
SHELXTL/PC (Sheldrick, 2008)
;
_computing_publication_material
;
SHELXTL/PC (Sheldrick, 2008)
;
loop_
    _atom_site_type_symbol
    _atom_site_label
    _atom_site_fract_x
    _atom_site_fract_y
    _atom_site_fract_z
    _atom_site_U_iso_or_equiv
    _atom_site_adp_type
    _atom_site_calc_flag
    _atom_site_refinement_flags
    _atom_site_occupancy
    _atom_site_symmetry_multiplicity
    _atom_site_disorder_assembly
    _atom_site_disorder_group
    Zn Zn1 0.27323(5) 0.29051(4) 0.29273(3) 0.02494(14) Uani d . 1 1 . .
    N N1 0.0979(4) 0.0459(3) 0.2561(2) 0.0249(5) Uani d . 1 1 . .
    N N2 0.0131(4) 0.3615(3) 0.3509(2) 0.0257(5) Uani d . 1 1 . .
    O O1 0.3853(3) 0.2527(2) 0.45320(18) 0.0296(5) Uani d . 1 1 . .
    O O2 0.3234(4) 0.0827(3) 0.5614(2) 0.0516(7) Uani d . 1 1 . .
    O O3 0.4168(3) 0.1580(3) 0.17890(19) 0.0331(5) Uani d . 1 1 . .
    O O4 0.3493(3) -0.0649(3) 0.0251(2) 0.0390(6) Uani d . 1 1 . .
    H H4 0.4574 -0.0369 0.0120 0.058 Uiso d PR 0.50 1 . .
    O O5 0.1248(3) 0.3442(3) 0.14014(18) 0.0312(5) Uani d . 1 1 . .
    O O6 -0.0748(4) 0.4953(3) 0.0850(2) 0.0437(6) Uani d . 1 1 . .
    H H6 -0.0393 0.4897 0.0232 0.065 Uiso d PR 0.50 1 . .
    O O7 0.4665(3) 0.5080(2) 0.3369(2) 0.0377(5) Uani d . 1 1 . .
    H H71 0.5033 0.5712 0.4042 0.057 Uiso d R 1 1 . .
    H H72 0.4553 0.5622 0.2898 0.057 Uiso d R 1 1 . .
    C C1 0.3041(5) 0.1170(4) 0.4670(3) 0.0315(7) Uani d . 1 1 . .
    C C2 0.1742(5) -0.0156(4) 0.3559(3) 0.0332(7) Uani d . 1 1 . .
    H H2A 0.2499 -0.0926 0.3294 0.040 Uiso calc R 1 1 . .
    H H2B 0.0634 -0.0747 0.3772 0.040 Uiso calc R 1 1 . .
    C C3 0.3124(4) 0.0213(4) 0.1162(3) 0.0293(7) Uani d . 1 1 . .
    C C4 0.1217(5) -0.0520(4) 0.1428(3) 0.0300(7) Uani d . 1 1 . .
    H H4A 0.0114 -0.0583 0.0789 0.036 Uiso calc R 1 1 . .
    H H4B 0.1204 -0.1623 0.1467 0.036 Uiso calc R 1 1 . .
    C C5 -0.1051(4) 0.0634(4) 0.2504(3) 0.0341(7) Uani d . 1 1 . .
    H H5A -0.1871 -0.0370 0.2539 0.041 Uiso calc R 1 1 . .
    H H5B -0.1585 0.0825 0.1756 0.041 Uiso calc R 1 1 . .
    C C6 -0.1089(4) 0.2049(4) 0.3529(3) 0.0308(7) Uani d . 1 1 . .
    H H6A -0.2438 0.2133 0.3478 0.037 Uiso calc R 1 1 . .
    H H6B -0.0602 0.1835 0.4275 0.037 Uiso calc R 1 1 . .
    C C7 -0.0878(5) 0.4310(4) 0.2619(3) 0.0383(8) Uani d . 1 1 . .
    H H7A -0.0791 0.5449 0.2996 0.046 Uiso calc R 1 1 . .
    H H7B -0.2262 0.3740 0.2356 0.046 Uiso calc R 1 1 . .
    C C8 -0.0028(5) 0.4194(4) 0.1545(3) 0.0303(7) Uani d . 1 1 . .
    C C9 0.0821(4) 0.4801(4) 0.4711(3) 0.0293(7) Uani d . 1 1 . .
    H H9A 0.1606 0.5808 0.4657 0.035 Uiso calc R 1 1 . .
    H H9B 0.1671 0.4367 0.5221 0.035 Uiso calc R 1 1 . .
    O O8 0.4369(4) 0.7275(3) 0.2220(2) 0.0575(7) Uani d . 1 1 . .
    H H81 0.5196 0.7918 0.2798 0.086 Uiso d R 1 1 . .
    H H82 0.4963 0.6924 0.1731 0.086 Uiso d R 1 1 . .
    O O9 0.6210(6) 0.6889(4) 0.0405(3) 0.0923(12) Uani d . 1 1 . .
    H H91 0.6512 0.6831 -0.0229 0.138 Uiso d R 1 1 . .
    H H92 0.6638 0.6205 0.0673 0.138 Uiso d R 1 1 . .
loop_
    _atom_site_aniso_label
    _atom_site_aniso_U_11
    _atom_site_aniso_U_22
    _atom_site_aniso_U_33
    _atom_site_aniso_U_12
    _atom_site_aniso_U_13
    _atom_site_aniso_U_23
    Zn1 0.0260(2) 0.0262(2) 0.0228(2) 0.00595(14) 0.00896(14) 0.00540(14)
    N1 0.0269(13) 0.0268(12) 0.0197(13) 0.0050(10) 0.0083(10) 0.0037(10)
    N2 0.0287(14) 0.0320(13) 0.0212(13) 0.0122(11) 0.0122(11) 0.0081(11)
    O1 0.0362(12) 0.0283(11) 0.0223(11) 0.0051(9) 0.0041(9) 0.0079(9)
    O2 0.0700(18) 0.0531(15) 0.0268(13) 0.0008(13) 0.0058(12) 0.0186(12)
    O3 0.0289(12) 0.0353(12) 0.0319(13) 0.0060(10) 0.0140(10) 0.0003(10)
    O4 0.0419(14) 0.0420(13) 0.0306(13) 0.0098(11) 0.0181(10) -0.0007(11)
    O5 0.0339(12) 0.0416(12) 0.0242(11) 0.0155(10) 0.0122(9) 0.0121(10)
    O6 0.0534(16) 0.0635(16) 0.0340(13) 0.0340(13) 0.0195(12) 0.0288(12)
    O7 0.0442(14) 0.0321(12) 0.0300(13) -0.0023(10) 0.0068(10) 0.0075(10)
    C1 0.0356(18) 0.0370(17) 0.0258(17) 0.0140(15) 0.0111(14) 0.0097(14)
    C2 0.0449(19) 0.0280(16) 0.0296(18) 0.0088(14) 0.0127(15) 0.0111(14)
    C3 0.0320(17) 0.0348(17) 0.0245(17) 0.0140(14) 0.0092(14) 0.0086(14)
    C4 0.0348(18) 0.0285(15) 0.0231(16) 0.0047(13) 0.0093(13) 0.0017(13)
    C5 0.0263(17) 0.0383(18) 0.0325(18) 0.0018(14) 0.0097(14) 0.0038(15)
    C6 0.0256(16) 0.0378(17) 0.0302(18) 0.0066(14) 0.0136(13) 0.0074(14)
    C7 0.043(2) 0.055(2) 0.0338(19) 0.0285(17) 0.0212(16) 0.0214(17)
    C8 0.0318(17) 0.0341(17) 0.0258(17) 0.0094(14) 0.0080(13) 0.0088(14)
    C9 0.0277(16) 0.0328(16) 0.0285(17) 0.0088(14) 0.0136(13) 0.0048(13)
    O8 0.0607(18) 0.0574(17) 0.0524(17) 0.0100(14) 0.0120(14) 0.0173(14)
    O9 0.115(3) 0.089(2) 0.108(3) 0.047(2) 0.076(3) 0.036(2)
_geom_special_details
;
All e.s.d.'s (except the e.s.d. in the dihedral angle between two l.s. planes)
are estimated using the full covariance matrix. The cell e.s.d.'s are taken
into account individually in the estimation of e.s.d.'s in distances, angles
and torsion angles; correlations between e.s.d.'s in cell parameters are only
used when they are defined by crystal symmetry. An approximate (isotropic)
treatment of cell e.s.d.'s is used for estimating e.s.d.'s involving l.s.
planes.
;
loop_
    _geom_bond_atom_site_label_1
    _geom_bond_atom_site_label_2
    _geom_bond_site_symmetry_2
    _geom_bond_distance
    _geom_bond_publ_flag
    Zn1 O7 . 2.003(2) y
    Zn1 O1 . 2.063(2) y
    Zn1 O3 . 2.112(2) y
    Zn1 O5 . 2.130(2) y
    Zn1 N1 . 2.150(2) y
    Zn1 N2 . 2.243(2) y
    N1 C5 . 1.474(4) ?
    N1 C4 . 1.477(4) ?
    N1 C2 . 1.477(4) ?
    N2 C6 . 1.480(4) ?
    N2 C7 . 1.483(4) ?
    N2 C9 . 1.483(4) ?
    O1 C1 . 1.277(4) ?
    O2 C1 . 1.227(4) ?
    O3 C3 . 1.246(4) ?
    O4 C3 . 1.270(4) ?
    O4 H4 . 0.8200 ?
    O5 C8 . 1.232(4) ?
    O6 C8 . 1.274(4) ?
    O6 H6 . 0.8199 ?
    O7 H71 . 0.8199 ?
    O7 H72 . 0.8200 ?
    C1 C2 . 1.530(4) ?
    C2 H2A . 0.9700 ?
    C2 H2B . 0.9700 ?
    C3 C4 . 1.516(4) ?
    C4 H4A . 0.9700 ?
    C4 H4B . 0.9700 ?
    C5 C6 . 1.523(4) ?
    C5 H5A . 0.9700 ?
    C5 H5B . 0.9700 ?
    C6 H6A . 0.9700 ?
    C6 H6B . 0.9700 ?
    C7 C8 . 1.514(4) ?
    C7 H7A . 0.9700 ?
    C7 H7B . 0.9700 ?
    C9 C9 2_566 1.523(5) ?
    C9 H9A . 0.9700 ?
    C9 H9B . 0.9700 ?
    O8 H81 . 0.8203 ?
    O8 H82 . 0.8203 ?
    O9 H91 . 0.8207 ?
    O9 H92 . 0.8211 ?
loop_
    _geom_angle_atom_site_label_1
    _geom_angle_atom_site_label_2
    _geom_angle_atom_site_label_3
    _geom_angle_site_symmetry_1
    _geom_angle_site_symmetry_3
    _geom_angle
    _geom_angle_publ_flag
    O7 Zn1 O1 . . 91.79(8) n
    O7 Zn1 O3 . . 97.19(9) n
    O1 Zn1 O3 . . 102.29(8) n
    O7 Zn1 O5 . . 88.93(9) n
    O1 Zn1 O5 . . 171.03(8) n
    O3 Zn1 O5 . . 86.48(8) n
    O7 Zn1 N1 . . 172.37(9) n
    O1 Zn1 N1 . . 82.46(8) n
    O3 Zn1 N1 . . 79.26(9) n
    O5 Zn1 N1 . . 97.53(9) n
    O7 Zn1 N2 . . 101.71(9) n
    O1 Zn1 N2 . . 92.61(9) n
    O3 Zn1 N2 . . 155.51(9) n
    O5 Zn1 N2 . . 78.50(8) n
    N1 Zn1 N2 . . 83.63(9) n
    C5 N1 C4 . . 113.2(2) ?
    C5 N1 C2 . . 112.3(2) ?
    C4 N1 C2 . . 111.4(2) ?
    C5 N1 Zn1 . . 104.87(18) ?
    C4 N1 Zn1 . . 107.68(17) ?
    C2 N1 Zn1 . . 106.79(18) ?
    C6 N2 C7 . . 112.4(3) ?
    C6 N2 C9 . . 111.3(2) ?
    C7 N2 C9 . . 112.1(2) ?
    C6 N2 Zn1 . . 103.30(16) ?
    C7 N2 Zn1 . . 108.16(17) ?
    C9 N2 Zn1 . . 109.12(17) ?
    C1 O1 Zn1 . . 115.50(19) ?
    C3 O3 Zn1 . . 113.58(19) ?
    C3 O4 H4 . . 118.3 ?
    C8 O5 Zn1 . . 116.02(19) ?
    C8 O6 H6 . . 118.2 ?
    Zn1 O7 H71 . . 123.8 ?
    Zn1 O7 H72 . . 117.0 ?
    H71 O7 H72 . . 108.0 ?
    O2 C1 O1 . . 125.6(3) ?
    O2 C1 C2 . . 117.1(3) ?
    O1 C1 C2 . . 117.3(3) ?
    N1 C2 C1 . . 114.6(2) ?
    N1 C2 H2A . . 108.6 ?
    C1 C2 H2A . . 108.6 ?
    N1 C2 H2B . . 108.6 ?
    C1 C2 H2B . . 108.6 ?
    H2A C2 H2B . . 107.6 ?
    O3 C3 O4 . . 124.8(3) ?
    O3 C3 C4 . . 120.6(3) ?
    O4 C3 C4 . . 114.6(3) ?
    N1 C4 C3 . . 111.7(2) ?
    N1 C4 H4A . . 109.3 ?
    C3 C4 H4A . . 109.3 ?
    N1 C4 H4B . . 109.3 ?
    C3 C4 H4B . . 109.3 ?
    H4A C4 H4B . . 107.9 ?
    N1 C5 C6 . . 110.8(2) ?
    N1 C5 H5A . . 109.5 ?
    C6 C5 H5A . . 109.5 ?
    N1 C5 H5B . . 109.5 ?
    C6 C5 H5B . . 109.5 ?
    H5A C5 H5B . . 108.1 ?
    N2 C6 C5 . . 111.6(2) ?
    N2 C6 H6A . . 109.3 ?
    C5 C6 H6A . . 109.3 ?
    N2 C6 H6B . . 109.3 ?
    C5 C6 H6B . . 109.3 ?
    H6A C6 H6B . . 108.0 ?
    N2 C7 C8 . . 113.6(2) ?
    N2 C7 H7A . . 108.8 ?
    C8 C7 H7A . . 108.8 ?
    N2 C7 H7B . . 108.8 ?
    C8 C7 H7B . . 108.8 ?
    H7A C7 H7B . . 107.7 ?
    O5 C8 O6 . . 125.4(3) ?
    O5 C8 C7 . . 121.3(3) ?
    O6 C8 C7 . . 113.3(3) ?
    N2 C9 C9 . 2_566 114.6(3) ?
    N2 C9 H9A . . 108.6 ?
    C9 C9 H9A 2_566 . 108.6 ?
    N2 C9 H9B . . 108.6 ?
    C9 C9 H9B 2_566 . 108.6 ?
    H9A C9 H9B . . 107.6 ?
    H81 O8 H82 . . 107.0 ?
    H91 O9 H92 . . 106.8 ?
loop_
    _geom_torsion_atom_site_label_1
    _geom_torsion_atom_site_label_2
    _geom_torsion_atom_site_label_3
    _geom_torsion_atom_site_label_4
    _geom_torsion_site_symmetry_1
    _geom_torsion_site_symmetry_2
    _geom_torsion_site_symmetry_3
    _geom_torsion_site_symmetry_4
    _geom_torsion
    _geom_torsion_publ_flag
    O1 Zn1 N1 C5 . . . . 111.87(18) ?
    O3 Zn1 N1 C5 . . . . -144.02(19) ?
    O5 Zn1 N1 C5 . . . . -59.08(19) ?
    N2 Zn1 N1 C5 . . . . 18.38(18) ?
    O1 Zn1 N1 C4 . . . . -127.26(19) ?
    O3 Zn1 N1 C4 . . . . -23.16(18) ?
    O5 Zn1 N1 C4 . . . . 61.78(19) ?
    N2 Zn1 N1 C4 . . . . 139.24(19) ?
    O1 Zn1 N1 C2 . . . . -7.52(18) ?
    O3 Zn1 N1 C2 . . . . 96.59(19) ?
    O5 Zn1 N1 C2 . . . . -178.48(18) ?
    N2 Zn1 N1 C2 . . . . -101.02(19) ?
    O7 Zn1 N2 C6 . . . . -164.05(17) ?
    O1 Zn1 N2 C6 . . . . -71.68(18) ?
    O3 Zn1 N2 C6 . . . . 56.2(3) ?
    O5 Zn1 N2 C6 . . . . 109.49(18) ?
    N1 Zn1 N2 C6 . . . . 10.43(18) ?
    O7 Zn1 N2 C7 . . . . 76.6(2) ?
    O1 Zn1 N2 C7 . . . . 169.0(2) ?
    O3 Zn1 N2 C7 . . . . -63.1(3) ?
    O5 Zn1 N2 C7 . . . . -9.9(2) ?
    N1 Zn1 N2 C7 . . . . -108.9(2) ?
    O7 Zn1 N2 C9 . . . . -45.53(19) ?
    O1 Zn1 N2 C9 . . . . 46.84(19) ?
    O3 Zn1 N2 C9 . . . . 174.73(19) ?
    O5 Zn1 N2 C9 . . . . -131.99(19) ?
    N1 Zn1 N2 C9 . . . . 128.95(19) ?
    O7 Zn1 O1 C1 . . . . -178.9(2) ?
    O3 Zn1 O1 C1 . . . . -81.1(2) ?
    N1 Zn1 O1 C1 . . . . -3.9(2) ?
    N2 Zn1 O1 C1 . . . . 79.3(2) ?
    O7 Zn1 O3 C3 . . . . -166.2(2) ?
    O1 Zn1 O3 C3 . . . . 100.4(2) ?
    O5 Zn1 O3 C3 . . . . -77.7(2) ?
    N1 Zn1 O3 C3 . . . . 20.6(2) ?
    N2 Zn1 O3 C3 . . . . -25.8(3) ?
    O7 Zn1 O5 C8 . . . . -87.6(2) ?
    O3 Zn1 O5 C8 . . . . 175.2(2) ?
    N1 Zn1 O5 C8 . . . . 96.5(2) ?
    N2 Zn1 O5 C8 . . . . 14.6(2) ?
    Zn1 O1 C1 O2 . . . . -166.3(3) ?
    Zn1 O1 C1 C2 . . . . 14.7(3) ?
    C5 N1 C2 C1 . . . . -97.9(3) ?
    C4 N1 C2 C1 . . . . 133.9(3) ?
    Zn1 N1 C2 C1 . . . . 16.6(3) ?
    O2 C1 C2 N1 . . . . 159.0(3) ?
    O1 C1 C2 N1 . . . . -21.9(4) ?
    Zn1 O3 C3 O4 . . . . 164.5(2) ?
    Zn1 O3 C3 C4 . . . . -13.1(4) ?
    C5 N1 C4 C3 . . . . 138.9(3) ?
    C2 N1 C4 C3 . . . . -93.3(3) ?
    Zn1 N1 C4 C3 . . . . 23.4(3) ?
    O3 C3 C4 N1 . . . . -7.9(4) ?
    O4 C3 C4 N1 . . . . 174.3(2) ?
    C4 N1 C5 C6 . . . . -162.2(3) ?
    C2 N1 C5 C6 . . . . 70.6(3) ?
    Zn1 N1 C5 C6 . . . . -45.0(3) ?
    C7 N2 C6 C5 . . . . 78.5(3) ?
    C9 N2 C6 C5 . . . . -154.9(3) ?
    Zn1 N2 C6 C5 . . . . -37.9(3) ?
    N1 C5 C6 N2 . . . . 59.6(3) ?
    C6 N2 C7 C8 . . . . -107.8(3) ?
    C9 N2 C7 C8 . . . . 126.0(3) ?
    Zn1 N2 C7 C8 . . . . 5.6(3) ?
    Zn1 O5 C8 O6 . . . . 162.7(3) ?
    Zn1 O5 C8 C7 . . . . -16.4(4) ?
    N2 C7 C8 O5 . . . . 6.7(5) ?
    N2 C7 C8 O6 . . . . -172.5(3) ?
    C6 N2 C9 C9 . . . 2_566 -58.1(4) ?
    C7 N2 C9 C9 . . . 2_566 68.7(4) ?
    Zn1 N2 C9 C9 . . . 2_566 -171.5(3) ?
loop_
    _geom_hbond_atom_site_label_D
    _geom_hbond_atom_site_label_H
    _geom_hbond_atom_site_label_A
    _geom_hbond_site_symmetry_A
    _geom_hbond_distance_DH
    _geom_hbond_distance_HA
    _geom_hbond_distance_DA
    _geom_hbond_angle_DHA
    _geom_hbond_publ_flag
    C9 H9B O1 . 0.97 2.54 3.198(4) 125 y
    C2 H2A O8 1_545 0.97 2.52 3.476(4) 168 y
    C5 H5B O4 2 0.97 2.48 3.428(4) 166 y
    O7 H71 O1 2_666 0.82 1.91 2.720(3) 169 y
    O7 H72 O8 . 0.82 1.83 2.627(3) 164 y
    O8 H81 O2 2_666 0.82 1.94 2.747(4) 166 y
    O8 H82 O9 . 0.82 1.96 2.734(4) 157 y
    O9 H91 O5 2_665 0.82 2.33 3.074(4) 151 y
    O9 H92 O6 1_655 0.82 2.33 3.033(4) 144 y
_iucr_refine_instructions_details
;
TITL LiuH-Zn-2r in P-1
CELL 0.71073   7.1330   8.7013  11.9790 103.969 101.052 100.882
ZERR    1.00   0.0014   0.0016   0.0023   0.002   0.002   0.003
LATT 1
SFAC C  H  N  O  Zn
UNIT 18 38 4 18 2
OMIT  -3.00  50.10
L.S. 4
ACTA
BOND $H
FMAP 2
PLAN 5
HTAB
SIZE 0.28 0.22 0.20
CONF
EQIV $1 -x+1, -y+1, -z+1
EQIV $2 x, y-1, z
EQIV $3 -x, -y, -z
EQIV $4 -x+1, -y+1, -z
EQIV $5 x+1, y, z
HTAB C2 O8_$2
HTAB C5 O4_$3
HTAB C9 O1
HTAB O7 O1_$1
HTAB O7 O8
HTAB O8 O2_$1
HTAB O8 O9
HTAB O9 O3_$4
HTAB O9 O5_$4
HTAB O9 O6_$5
WGHT  0.050500  0.000000
FVAR  0.666830
TEMP 25.000
Zn1    5   0.273234  0.290515  0.292728 11.000000  0.025970  0.026220 =
           0.022770  0.005400  0.008960  0.005950
N1     3   0.097892  0.045910  0.256141 11.000000  0.026920  0.026810 =
           0.019730  0.003740  0.008270  0.004950
N2     3   0.013086  0.361528  0.350852 11.000000  0.028650  0.032020 =
           0.021240  0.008060  0.012230  0.012190
O1     4   0.385292  0.252746  0.453203 11.000000  0.036160  0.028290 =
           0.022270  0.007890  0.004140  0.005100
O2     4   0.323388  0.082737  0.561443 11.000000  0.069990  0.053080 =
           0.026790  0.018650  0.005810  0.000840
O3     4   0.416840  0.158020  0.178897 11.000000  0.028930  0.035260 =
           0.031910  0.000310  0.013980  0.006040
O4     4   0.349308 -0.064909  0.025059 11.000000  0.041910  0.041990 =
           0.030570 -0.000690  0.018060  0.009790
AFIX 3
H4     2   0.457421 -0.036912  0.011985 10.500000 -1.500000
AFIX 0
O5     4   0.124822  0.344151  0.140137 11.000000  0.033940  0.041630 =
           0.024200  0.012070  0.012200  0.015510
O6     4  -0.074765  0.495331  0.084983 11.000000  0.053440  0.063480 =
           0.034010  0.028770  0.019490  0.033950
AFIX 3
H6     2  -0.039311  0.489712  0.023248 10.500000 -1.500000
AFIX 0
O7     4   0.466527  0.507988  0.336860 11.000000  0.044240  0.032060 =
           0.030040  0.007520  0.006800 -0.002320
AFIX 3
H71    2   0.503266  0.571217  0.404193 11.000000 -1.500000
H72    2   0.455306  0.562227  0.289800 11.000000 -1.500000
AFIX 0
C1     1   0.304115  0.116955  0.466982 11.000000  0.035640  0.036980 =
           0.025770  0.009690  0.011140  0.013980
C2     1   0.174244 -0.015645  0.355933 11.000000  0.044920  0.028010 =
           0.029630  0.011120  0.012680  0.008760
AFIX 23
H2A    2   0.249919 -0.092636  0.329369 11.000000 -1.200000
H2B    2   0.063395 -0.074690  0.377186 11.000000 -1.200000
AFIX 0
C3     1   0.312409  0.021311  0.116182 11.000000  0.032040  0.034830 =
           0.024540  0.008620  0.009180  0.014010
C4     1   0.121668 -0.052011  0.142832 11.000000  0.034780  0.028470 =
           0.023150  0.001690  0.009290  0.004650
AFIX 23
H4A    2   0.011447 -0.058263  0.078870 11.000000 -1.200000
H4B    2   0.120391 -0.162256  0.146720 11.000000 -1.200000
AFIX 0
C5     1  -0.105057  0.063429  0.250434 11.000000  0.026260  0.038340 =
           0.032480  0.003760  0.009680  0.001840
AFIX 23
H5A    2  -0.187095 -0.036950  0.253904 11.000000 -1.200000
H5B    2  -0.158534  0.082523  0.175626 11.000000 -1.200000
AFIX 0
C6     1  -0.108885  0.204931  0.352852 11.000000  0.025560  0.037760 =
           0.030150  0.007430  0.013600  0.006560
AFIX 23
H6A    2  -0.243759  0.213318  0.347818 11.000000 -1.200000
H6B    2  -0.060157  0.183487  0.427490 11.000000 -1.200000
AFIX 0
C7     1  -0.087784  0.430993  0.261899 11.000000  0.042960  0.054720 =
           0.033820  0.021440  0.021230  0.028510
AFIX 23
H7A    2  -0.079059  0.544949  0.299632 11.000000 -1.200000
H7B    2  -0.226237  0.373992  0.235626 11.000000 -1.200000
AFIX 0
C8     1  -0.002831  0.419397  0.154507 11.000000  0.031830  0.034080 =
           0.025830  0.008760  0.007970  0.009360
C9     1   0.082058  0.480144  0.471053 11.000000  0.027700  0.032830 =
           0.028470  0.004760  0.013580  0.008800
AFIX 23
H9A    2   0.160634  0.580780  0.465669 11.000000 -1.200000
H9B    2   0.167126  0.436678  0.522078 11.000000 -1.200000
AFIX 0
O8     4   0.436879  0.727521  0.221957 11.000000  0.060710  0.057370 =
           0.052450  0.017320  0.012010  0.010030
AFIX 3
H81    2   0.519573  0.791833  0.279817 11.000000 -1.500000
H82    2   0.496337  0.692413  0.173139 11.000000 -1.500000
AFIX 0
O9     4   0.621034  0.688905  0.040453 11.000000  0.115380  0.088550 =
           0.107590  0.036460  0.075950  0.047450
AFIX 3
H91    2   0.651173  0.683055 -0.022945 11.000000 -1.500000
H92    2   0.663789  0.620472  0.067284 11.000000 -1.500000
AFIX 0
HKLF 4
END
;
