# Supplementary material for: Crystal structure of di­aqua­(μ2-tri­ethyl­ene­tetra­minehexa­acetato)­dizinc tetra­hydrate
Source: Acta Crystallogr E Crystallogr Commun. 2015 Feb 7;71(Pt 3):m55–6. doi: 10.1107/S2056989015002108 (PMC4350722; doi:10.1107/S2056989015002108)
Supplement: Supplementary file 2 [file e-71-00m55-Isup2.hkl]

# 
# h,k,l, Fc-squared, Fo-squared, sigma(Fo-squared) and status flag 
# 
data_I
_shelx_title ' LiuH-Zn-2 in P-1' 
_shelx_refln_list_code          4 
_shelx_F_calc_maximum      114.83 
_exptl_crystal_F_000       378.00 
_reflns_d_resolution_high  0.8395 
 
loop_ 
 _symmetry_equiv_pos_as_xyz 
 'x, y, z' 
 '-x, -y, -z' 
 
_cell_length_a     7.1330 
_cell_length_b     8.7013 
_cell_length_c    11.9790 
_cell_angle_alpha 103.969 
_cell_angle_beta  101.052 
_cell_angle_gamma 100.882 
 
_shelx_F_squared_multiplier     1.000 
 
loop_ 
 _refln_index_h 
 _refln_index_k 
 _refln_index_l 
 _refln_F_squared_calc 
 _refln_F_squared_meas 
 _refln_F_squared_sigma 
 _refln_observed_status 
   1   0   0      229.29      208.46     16.59 o 
   2   0   0       33.90       27.27      3.19 o 
   3   0   0      960.54      994.72     48.26 o 
   4   0   0       22.44       27.76      2.51 o 
   5   0   0     1086.91     1176.31     36.01 o 
   6   0   0      346.40      331.42     21.86 o 
   7   0   0      305.38      291.68     22.56 o 
   8   0   0       49.10       47.90     13.18 o 
  -8   1   0      184.84      186.50     19.81 o 
  -7   1   0      120.28      132.17     16.10 o 
  -6   1   0       29.49       26.63      8.82 o 
  -5   1   0      204.23      191.58     15.27 o 
  -4   1   0       44.80       62.18      6.64 o 
  -3   1   0      684.29      643.49     30.83 o 
  -2   1   0     8872.19     8588.56    450.66 o 
  -1   1   0     3082.08     3021.34    172.31 o 
   0   1   0        0.51        0.93      0.74 o 
   1   1   0     8521.27     8444.97    281.92 o 
   2   1   0       18.40       17.55      4.00 o 
   3   1   0     1170.87     1116.03     32.61 o 
   4   1   0     2073.85     2148.23     72.88 o 
   5   1   0      281.72      281.29     18.62 o 
   6   1   0      307.00      306.28     21.50 o 
   7   1   0       41.04       39.56     11.31 o 
  -8   2   0      177.66      161.20     18.71 o 
  -7   2   0      129.49      130.35     15.90 o 
  -6   2   0      554.73      605.29     28.43 o 
  -5   2   0       34.94       33.37      8.34 o 
  -4   2   0     1303.50     1293.25     64.82 o 
  -3   2   0       97.83      112.33      9.51 o 
  -2   2   0      413.16      349.14     10.79 o 
  -1   2   0      728.74      771.95     11.29 o 
   0   2   0       55.33       56.39      4.37 o 
   1   2   0     6255.44     6362.06    276.90 o 
   2   2   0     3328.00     3321.39     20.12 o 
   3   2   0      609.55      552.63      9.02 o 
   4   2   0      119.95      106.98      8.05 o 
   5   2   0        3.97        7.13      5.64 o 
   6   2   0       58.96       58.00     12.57 o 
   7   2   0      449.56      445.22     28.99 o 
  -8   3   0        2.01        0.70      7.08 o 
  -7   3   0      699.45      740.12     34.81 o 
  -6   3   0       50.93       41.83     10.03 o 
  -5   3   0      244.84      254.44     17.25 o 
  -4   3   0        2.02        0.22      3.42 o 
  -3   3   0     1115.17     1081.78     48.67 o 
  -2   3   0     1609.29     1695.14     30.27 o 
  -1   3   0      977.44      939.20     15.05 o 
   0   3   0     1817.70     1797.26    180.24 o 
   1   3   0     1540.02     1597.52     79.96 o 
   2   3   0     2274.57     2343.06     64.76 o 
   3   3   0        4.06        1.94      3.02 o 
   4   3   0      306.01      322.94     19.77 o 
   5   3   0        1.66        2.23      5.58 o 
   6   3   0       23.96       27.50      9.04 o 
   7   3   0        4.11        5.73      7.58 o 
  -8   4   0       52.26       63.37     14.48 o 
  -7   4   0       97.11       87.46     15.29 o 
  -6   4   0     1019.10     1008.10     37.20 o 
  -5   4   0        0.34        2.83      4.25 o 
  -4   4   0     1041.03     1168.06     33.26 o 
  -3   4   0      986.19      973.56     33.03 o 
  -2   4   0      136.71      127.02      8.19 o 
  -1   4   0      924.76      981.33     17.78 o 
   0   4   0     1669.60     1649.97    163.03 o 
   1   4   0     2489.40     2605.21    254.51 o 
   2   4   0       51.24       53.98      6.16 o 
   3   4   0      379.13      353.55     20.11 o 
   4   4   0      195.14      175.98     16.33 o 
   5   4   0      487.23      457.61     27.48 o 
   6   4   0        8.62        1.62      7.76 o 
  -8   5   0        0.31        9.20      8.88 o 
  -7   5   0       93.61       96.50     15.72 o 
  -6   5   0      317.10      325.82     21.99 o 
  -5   5   0      780.29      762.67     30.83 o 
  -4   5   0       54.46       46.21      6.37 o 
  -3   5   0     1671.57     1771.77     78.13 o 
  -2   5   0      380.17      390.37     10.78 o 
  -1   5   0      382.11      366.23     13.28 o 
   0   5   0     2332.17     2203.25    132.03 o 
   1   5   0      383.67      398.20     31.44 o 
   2   5   0      869.94      917.32     80.26 o 
   3   5   0       13.83       16.57      7.15 o 
   4   5   0      472.95      462.85     26.69 o 
   5   5   0      135.40      128.26     19.05 o 
  -7   6   0      116.91      109.81     17.14 o 
  -6   6   0      124.81      133.38     15.67 o 
  -5   6   0      124.09      122.00     14.28 o 
  -4   6   0      203.25      198.02     11.65 o 
  -3   6   0      156.99      141.25     10.39 o 
  -2   6   0      277.60      247.49      9.47 o 
  -1   6   0     1102.35     1075.90     75.97 o 
   0   6   0        0.23        1.46      2.33 o 
   1   6   0     1195.19     1241.99    106.85 o 
   2   6   0        0.60        0.56      4.75 o 
   3   6   0      670.42      651.71     31.51 o 
   4   6   0      145.88      138.49     16.82 o 
   5   6   0       36.73       37.76     12.66 o 
  -7   7   0      128.82      142.31     17.09 o 
  -6   7   0      151.20      176.63     18.28 o 
  -5   7   0       17.80       16.89      7.20 o 
  -4   7   0      598.01      621.53     39.10 o 
  -3   7   0       86.85       87.85      9.47 o 
  -2   7   0      673.02      673.88     16.76 o 
  -1   7   0      107.10       99.91      8.59 o 
   0   7   0      137.96      167.81      8.87 o 
   1   7   0      170.11      164.84     10.70 o 
   2   7   0      478.21      472.38     27.30 o 
   3   7   0       95.18       99.06     16.78 o 
   4   7   0      157.18      169.25     23.19 o 
  -6   8   0        8.29       12.44      7.74 o 
  -5   8   0      398.29      421.04     26.85 o 
  -4   8   0       72.07       74.25     11.26 o 
  -3   8   0      308.24      334.25     16.08 o 
  -2   8   0        1.04        2.42      3.25 o 
  -1   8   0      122.86      126.91     10.11 o 
   0   8   0       60.22       51.94     10.05 o 
   1   8   0      340.53      272.84     21.86 o 
   2   8   0      221.93      227.61     21.27 o 
   3   8   0       57.30       59.08     14.98 o 
  -5   9   0        0.08        3.44      6.52 o 
  -4   9   0       29.87       35.78      7.92 o 
  -3   9   0      139.51      129.96     12.01 o 
  -2   9   0       90.12       97.83      9.17 o 
  -1   9   0        2.45        5.11      4.05 o 
   0   9   0      298.33      321.69     25.58 o 
   1   9   0       66.64       65.51     14.98 o 
  -2  10   0      160.39      156.85     11.28 o 
   1 -10   1        3.77        7.58      4.90 o 
   2 -10   1      276.55      291.56     14.13 o 
   3 -10   1      230.50      243.16     16.04 o 
  -2  -9   1      139.48      150.47     21.61 o 
  -1  -9   1      220.39      227.68     21.93 o 
   0  -9   1       77.67       86.33     10.64 o 
   1  -9   1      214.93      226.43     12.19 o 
   2  -9   1        0.53        0.85      3.47 o 
   3  -9   1      140.66      146.63     11.92 o 
   4  -9   1        0.05        0.81      4.79 o 
   5  -9   1      194.79      203.84     14.78 o 
  -3  -8   1      137.11      125.74     19.34 o 
  -2  -8   1      160.47      161.16     17.72 o 
  -1  -8   1       41.30       54.00      8.01 o 
   0  -8   1       90.85      105.39     12.20 o 
   1  -8   1        0.09        1.33      3.48 o 
   2  -8   1      478.87      502.65     15.52 o 
   3  -8   1        2.91        1.39      3.35 o 
   4  -8   1      598.11      650.69     22.60 o 
   5  -8   1      124.02      140.22     12.25 o 
   6  -8   1      151.19      184.79     19.43 o 
  -4  -7   1       51.53       54.81     13.63 o 
  -3  -7   1      204.48      180.14     18.55 o 
  -2  -7   1       21.72       18.46      7.85 o 
  -1  -7   1      298.00      313.62     14.02 o 
   0  -7   1       21.12       22.06      4.30 o 
   1  -7   1      422.54      413.12     15.74 o 
   2  -7   1       88.87       73.12      6.84 o 
   3  -7   1      651.21      597.45     19.51 o 
   4  -7   1       73.45       66.07      8.50 o 
   5  -7   1      337.91      320.73     20.17 o 
   6  -7   1       48.43       60.41     12.80 o 
   7  -7   1       77.56      100.30     17.20 o 
  -5  -6   1        6.29        8.23      8.86 o 
  -4  -6   1      642.85      545.70     30.32 o 
  -3  -6   1       27.66       23.91      8.39 o 
  -2  -6   1      544.90      571.13     52.67 o 
  -1  -6   1       12.26       12.98      4.04 o 
   0  -6   1       83.23       84.44      6.61 o 
   1  -6   1       38.24       34.16      5.37 o 
   2  -6   1      789.90      650.91     38.35 o 
   3  -6   1      409.81      423.26     33.99 o 
   4  -6   1      352.29      395.45     35.48 o 
   5  -6   1      189.34      220.11     12.58 o 
   6  -6   1        1.80        4.86      5.69 o 
   7  -6   1      144.87      168.83     18.67 o 
  -6  -5   1       36.52       31.98     12.91 o 
  -5  -5   1      968.91      961.61     40.39 o 
  -4  -5   1       21.88       18.60      7.94 o 
  -3  -5   1     1569.36     1562.41     43.40 o 
  -2  -5   1      300.04      296.64     23.43 o 
  -1  -5   1      169.11      149.01     12.27 o 
   0  -5   1       68.07       79.79      7.66 o 
   1  -5   1      179.90      140.47      7.84 o 
   2  -5   1      757.24      765.20     43.07 o 
   3  -5   1      369.59      377.81     17.60 o 
   4  -5   1      720.10      778.91     33.63 o 
   5  -5   1        9.52       12.95      6.63 o 
   6  -5   1      657.25      700.40     31.69 o 
   7  -5   1        0.09       -1.80      5.11 o 
  -6  -4   1      218.19      226.82     21.90 o 
  -5  -4   1       84.47       67.96     13.18 o 
  -4  -4   1      817.90      815.14     32.02 o 
  -3  -4   1        5.15       -0.09      3.85 o 
  -2  -4   1     2927.34     2840.93    118.10 o 
  -1  -4   1     2565.38     2551.46    167.08 o 
   0  -4   1      111.55       96.31      5.88 o 
   1  -4   1     1057.68     1038.02     19.48 o 
   2  -4   1       75.99       71.49      3.95 o 
   3  -4   1     1857.88     1872.49     44.73 o 
   4  -4   1      331.63      343.04     10.17 o 
   5  -4   1     1387.13     1522.69     41.02 o 
   6  -4   1      116.50      127.92     15.18 o 
   7  -4   1      156.87      159.92     17.99 o 
   8  -4   1       20.79       17.52     10.43 o 
  -7  -3   1      148.95      146.11     21.59 o 
  -6  -3   1       11.42       13.72      7.67 o 
  -5  -3   1        6.86       11.20      6.45 o 
  -4  -3   1       10.33       11.72      5.96 o 
  -3  -3   1      559.25      535.82     12.69 o 
  -2  -3   1     4218.01     4381.45    125.08 o 
  -1  -3   1     3391.90     3421.06    145.09 o 
   0  -3   1       79.08       68.62      4.49 o 
   1  -3   1     2720.34     2624.40     58.51 o 
   2  -3   1      647.39      553.01     20.34 o 
   3  -3   1        0.61        3.25      1.80 o 
   4  -3   1     4770.76     5110.99    125.62 o 
   5  -3   1        7.07        9.24      3.90 o 
   6  -3   1      532.86      574.87     28.18 o 
   7  -3   1       63.10       61.76     13.65 o 
   8  -3   1       36.87       37.47     12.03 o 
  -7  -2   1       36.87       36.63     12.17 o 
  -6  -2   1       16.46       19.52      8.01 o 
  -5  -2   1      723.70      737.89     30.45 o 
  -4  -2   1      664.64      660.66     25.71 o 
  -3  -2   1      857.71      829.25     34.96 o 
  -2  -2   1      252.58      237.54      7.10 o 
  -1  -2   1     1224.16     1142.66     13.75 o 
   0  -2   1      187.79      148.77      6.52 o 
   1  -2   1       54.34       55.26      4.94 o 
   2  -2   1       38.96       41.42      4.84 o 
   3  -2   1      442.21      424.90     13.34 o 
   4  -2   1      118.04      114.07      7.84 o 
   5  -2   1     1521.87     1509.34    105.53 o 
   6  -2   1      167.83      158.61     21.03 o 
   7  -2   1      297.20      310.15     23.48 o 
   8  -2   1      164.65      171.34     19.39 o 
  -7  -1   1      224.05      219.85     19.95 o 
  -6  -1   1      127.37      129.02     14.69 o 
  -5  -1   1      494.16      473.71     23.46 o 
  -4  -1   1     1160.07     1183.90     19.17 o 
  -3  -1   1      383.82      408.80      9.31 o 
  -2  -1   1     1240.89     1291.05     23.07 o 
  -1  -1   1     1747.89     1748.31     13.63 o 
   0  -1   1     8144.24     6364.26     30.10 o 
   1  -1   1      117.25      142.09      5.15 o 
   2  -1   1      597.09      510.66     15.21 o 
   3  -1   1      280.74      289.59     19.45 o 
   4  -1   1       40.31       29.41      4.79 o 
   5  -1   1      275.41      307.51     33.71 o 
   6  -1   1      491.35      472.77     43.71 o 
   7  -1   1      207.64      194.13     18.76 o 
   8  -1   1       50.74       40.91     12.17 o 
  -8   0   1      222.34      204.90     20.85 o 
  -7   0   1       68.36       68.64     13.67 o 
  -6   0   1      356.19      380.22     23.16 o 
  -5   0   1      932.35      950.50     31.91 o 
  -4   0   1      356.42      351.87      7.85 o 
  -3   0   1      330.07      371.50     15.20 o 
  -2   0   1      333.05      272.10     10.39 o 
  -1   0   1     6617.08     6483.51     34.36 o 
   0   0   1      245.28      277.73      5.00 o 
   1   0   1     5911.77     5738.49    601.46 o 
   2   0   1     2625.08     2566.57     33.60 o 
   3   0   1      263.56      210.66     16.82 o 
   4   0   1      275.41      277.15     11.62 o 
   5   0   1      258.09      240.15     12.19 o 
   6   0   1      579.29      586.10     61.24 o 
   7   0   1        8.71        6.57      6.27 o 
  -8   1   1      211.72      232.69     21.99 o 
  -7   1   1      324.61      324.11     23.73 o 
  -6   1   1      591.77      610.89     28.72 o 
  -5   1   1       56.77       60.97     10.10 o 
  -4   1   1      671.13      697.45     23.88 o 
  -3   1   1       73.43       95.47      8.28 o 
  -2   1   1     6898.98     6958.55     52.06 o 
  -1   1   1     3206.31     3443.03     29.01 o 
   0   1   1     6102.65     5139.18     33.19 o 
   1   1   1      821.99      791.75      8.68 o 
   2   1   1       86.55       69.34      4.72 o 
   3   1   1     2175.51     2112.62     37.92 o 
   4   1   1      104.76       94.16      7.41 o 
   5   1   1      612.44      628.26     19.61 o 
   6   1   1       48.61       36.28      7.26 o 
   7   1   1      238.41      262.81     22.40 o 
  -8   2   1        0.99       -0.20      6.59 o 
  -7   2   1      390.83      388.99     25.32 o 
  -6   2   1      132.06      115.01     13.36 o 
  -5   2   1      410.81      432.22     21.43 o 
  -4   2   1        2.17        3.98      3.78 o 
  -3   2   1     3251.33     3533.82     46.80 o 
  -2   2   1       25.63       24.58      4.70 o 
  -1   2   1      426.10      415.13     12.64 o 
   0   2   1     2258.53     2205.67    153.59 o 
   1   2   1     7289.78     7488.31    422.98 o 
   2   2   1     3213.75     3225.62     78.69 o 
   3   2   1      165.05      155.05      8.38 o 
   4   2   1     1138.13     1089.23    100.44 o 
   5   2   1        0.17        0.59      3.53 o 
   6   2   1       95.33      110.06     16.60 o 
   7   2   1        9.78       18.85      8.70 o 
  -8   3   1      257.44      275.76     24.20 o 
  -7   3   1       36.65       45.72     11.60 o 
  -6   3   1      312.52      324.07     21.41 o 
  -5   3   1        7.22        7.29      5.35 o 
  -4   3   1      347.62      366.48     18.40 o 
  -3   3   1      245.90      285.00     14.75 o 
  -2   3   1      601.66      557.31     17.97 o 
  -1   3   1       40.73       33.96      3.96 o 
   0   3   1      729.66      668.73     49.18 o 
   1   3   1     3380.14     3673.20    227.25 o 
   2   3   1     2405.99     2662.87     90.84 o 
   3   3   1      619.23      656.79     22.53 o 
   4   3   1       29.92       25.00      5.38 o 
   5   3   1      651.50      638.89     20.94 o 
   6   3   1       38.83       36.43     10.70 o 
  -8   4   1       57.47       65.80     14.73 o 
  -7   4   1      127.57      135.41     16.28 o 
  -6   4   1       87.42       72.50     12.62 o 
  -5   4   1      643.99      706.27     28.83 o 
  -4   4   1      382.94      346.94     18.69 o 
  -3   4   1       38.10       31.21      6.86 o 
  -2   4   1      885.05      927.63     26.36 o 
  -1   4   1      220.39      187.05      8.45 o 
   0   4   1     1014.36      957.51     53.58 o 
   1   4   1        7.73        7.69      4.16 o 
   2   4   1      710.06      723.86     52.29 o 
   3   4   1       74.23       69.53      7.51 o 
   4   4   1       95.00      111.72      9.19 o 
   5   4   1       39.51       35.78     10.23 o 
   6   4   1      241.63      261.41     22.65 o 
  -8   5   1       89.37       84.40     16.35 o 
  -7   5   1      664.17      659.56     33.62 o 
  -6   5   1      560.65      538.73     28.40 o 
  -5   5   1      127.04      149.87     14.78 o 
  -4   5   1        3.80        8.91      5.04 o 
  -3   5   1       69.28       63.96      7.23 o 
  -2   5   1      355.55      323.21     10.19 o 
  -1   5   1     3973.62     4042.58    193.47 o 
   0   5   1       63.12       58.27      5.35 o 
   1   5   1      660.52      615.11     61.27 o 
   2   5   1      126.92      102.53     11.92 o 
   3   5   1       38.12       41.90     10.43 o 
   4   5   1      158.93      155.11     16.42 o 
   5   5   1      177.52      168.08     17.95 o 
  -7   6   1      101.63       85.53     15.41 o 
  -6   6   1      683.67      732.06     34.21 o 
  -5   6   1       60.59       42.93      9.94 o 
  -4   6   1      302.27      362.61     21.68 o 
  -3   6   1      152.73      159.98     11.36 o 
  -2   6   1      814.59      773.44     16.88 o 
  -1   6   1       13.93       15.87      4.20 o 
   0   6   1      548.84      533.01     13.98 o 
   1   6   1      666.39      702.33     67.68 o 
   2   6   1     1043.40     1007.89     37.26 o 
   3   6   1      135.94      128.97     15.32 o 
   4   6   1       40.39       39.69     11.76 o 
  -7   7   1       50.65       68.84     14.30 o 
  -6   7   1        2.07        2.74      5.71 o 
  -5   7   1      492.11      491.59     28.00 o 
  -4   7   1       65.23       54.78     11.33 o 
  -3   7   1      319.23      289.90     14.35 o 
  -2   7   1       30.03       23.20      4.59 o 
  -1   7   1      868.63      859.12     65.63 o 
   0   7   1      136.40      124.68      8.02 o 
   1   7   1      688.57      670.49     31.53 o 
   2   7   1      607.32      584.20     31.24 o 
   3   7   1      112.90      122.34     18.78 o 
   4   7   1       15.90       22.56     11.11 o 
  -6   8   1      147.30      167.90     18.89 o 
  -5   8   1        5.80        5.98      5.91 o 
  -3   8   1        2.93        1.35      3.70 o 
  -2   8   1      113.10      115.48      9.01 o 
  -1   8   1       11.29       11.57      4.85 o 
   0   8   1      490.47      504.26     29.28 o 
   1   8   1      163.99      153.49     17.38 o 
   2   8   1       67.40       64.39     14.62 o 
  -5   9   1      252.73      268.68     23.57 o 
  -4   9   1       66.04       72.32     14.44 o 
  -3   9   1        6.17        2.77      6.16 o 
  -2   9   1       49.17       46.65      6.79 o 
  -1   9   1       93.62       94.31      9.64 o 
   0   9   1       60.67       61.23      9.73 o 
   1   9   1       53.95       50.35     14.21 o 
   0 -10   2        0.63        0.91      4.64 o 
   1 -10   2      497.70      534.65     18.64 o 
   2 -10   2       16.83       16.21      5.33 o 
   3 -10   2      100.29      115.69     15.62 o 
  -2  -9   2       83.76       77.03     16.15 o 
  -1  -9   2       83.93       97.56     11.35 o 
   0  -9   2      365.48      418.29     22.52 o 
   1  -9   2        9.39       13.82      4.55 o 
   2  -9   2      600.28      630.37     18.39 o 
   3  -9   2       40.96       39.77      7.61 o 
   4  -9   2       23.33       29.35      7.37 o 
   5  -9   2      202.49      203.17     14.73 o 
  -3  -8   2      170.11      172.63     19.59 o 
  -2  -8   2        7.32        9.29      7.53 o 
  -1  -8   2      506.06      538.26     19.59 o 
   0  -8   2       42.36       35.79      6.69 o 
   1  -8   2       46.02       52.25      7.69 o 
   2  -8   2      155.81      157.99      9.06 o 
   3  -8   2      691.71      732.04     23.04 o 
   4  -8   2      148.74      144.77     11.46 o 
   5  -8   2      153.42      164.15     12.51 o 
   6  -8   2       55.83       80.31     14.98 o 
  -4  -7   2      220.08      212.66     21.23 o 
  -3  -7   2        4.61        0.25      5.55 o 
  -2  -7   2       76.26       77.18      8.73 o 
  -1  -7   2       25.82       22.28      6.93 o 
   0  -7   2      475.20      485.96     27.94 o 
   1  -7   2       46.08       43.39      6.81 o 
   2  -7   2      825.38      860.48     18.14 o 
   3  -7   2      693.84      684.24     25.78 o 
   4  -7   2      175.53      159.95     16.07 o 
   5  -7   2       41.15       40.64      7.29 o 
   6  -7   2       37.07       49.61     12.37 o 
   7  -7   2       94.33      115.73     18.15 o 
  -5  -6   2      349.69      333.15     25.55 o 
  -4  -6   2       15.03       11.94      7.11 o 
  -3  -6   2      514.71      503.69     26.18 o 
  -2  -6   2      217.21      199.08     10.87 o 
  -1  -6   2      112.87      102.07      7.92 o 
   0  -6   2       70.85       55.01      5.50 o 
   1  -6   2      509.53      486.38     15.31 o 
   2  -6   2      281.52      292.18     18.77 o 
   3  -6   2      616.84      618.85     22.41 o 
   4  -6   2      371.93      380.05     16.35 o 
   5  -6   2        0.61        3.41      3.50 o 
   6  -6   2      336.87      418.07     25.68 o 
   7  -6   2        0.14        5.62      7.51 o 
  -6  -5   2      116.99      105.56     18.51 o 
  -5  -5   2       39.58       32.43     10.50 o 
  -4  -5   2     1847.45     1804.19     49.32 o 
  -3  -5   2      217.61      194.80     15.61 o 
  -2  -5   2      419.23      369.95     49.15 o 
  -1  -5   2      358.98      343.73     20.63 o 
   0  -5   2        2.89        2.60      1.92 o 
   1  -5   2     1014.70     1008.25     19.47 o 
   2  -5   2      182.04      185.20      6.32 o 
   3  -5   2      908.68      985.80     33.45 o 
   4  -5   2      209.91      207.14      8.52 o 
   5  -5   2      329.26      330.36     11.31 o 
   6  -5   2      218.47      238.14     18.98 o 
   7  -5   2      224.01      252.55     21.45 o 
  -6  -4   2        1.39       -1.46      6.45 o 
  -5  -4   2      251.76      248.75     19.63 o 
  -4  -4   2       67.70       80.13     12.73 o 
  -3  -4   2     1154.62     1079.59     53.78 o 
  -2  -4   2      701.24      709.66     16.97 o 
  -1  -4   2      849.67      810.50     31.50 o 
   0  -4   2     1655.55     1524.38     23.15 o 
   1  -4   2      481.28      452.75     28.97 o 
   2  -4   2      325.76      331.96     11.31 o 
   3  -4   2      301.62      287.30      8.41 o 
   4  -4   2     3075.14     3210.13    102.36 o 
   5  -4   2        8.89        6.37      3.07 o 
   6  -4   2      165.56      185.70     18.22 o 
   7  -4   2      196.59      218.44     20.78 o 
  -7  -3   2       40.96       37.04     12.46 o 
  -6  -3   2      289.91      320.51     23.50 o 
  -5  -3   2       35.27       37.06      9.49 o 
  -4  -3   2      517.88      550.92     24.33 o 
  -3  -3   2     2256.62     2206.16     41.29 o 
  -2  -3   2       93.06       81.49      5.44 o 
  -1  -3   2     5550.18     5260.19    190.04 o 
   0  -3   2      119.24      111.30      7.84 o 
   1  -3   2       58.04       70.38      3.85 o 
   2  -3   2      109.72      101.46      4.38 o 
   3  -3   2     2373.34     2378.77     93.98 o 
   4  -3   2       83.63       79.66      5.69 o 
   5  -3   2     1192.91     1255.67    109.32 o 
   6  -3   2       54.04       51.59      9.33 o 
   7  -3   2       70.40       81.99     10.45 o 
   8  -3   2      176.74      184.12     21.14 o 
  -7  -2   2      131.04      143.82     20.17 o 
  -6  -2   2       30.15       23.41      8.73 o 
  -5  -2   2      209.35      223.29     17.32 o 
  -4  -2   2     1694.75     1735.74     59.82 o 
  -3  -2   2     1250.38     1314.81     18.82 o 
  -2  -2   2     6628.15     6463.69    187.95 o 
  -1  -2   2     1356.75     1307.08     14.83 o 
   0  -2   2     2438.27     2249.13     16.83 o 
   1  -2   2     1559.55     1488.71     86.42 o 
   2  -2   2       16.62       12.78      1.99 o 
   3  -2   2     1353.56     1394.76     40.39 o 
   4  -2   2     1420.16     1453.57     79.24 o 
   5  -2   2       14.06       18.00      4.86 o 
   6  -2   2      375.82      401.05     17.81 o 
   7  -2   2      247.71      255.27     15.19 o 
   8  -2   2        9.89       -0.45      8.12 o 
  -8  -1   2       40.61       32.99     12.64 o 
  -7  -1   2       39.64       31.51     10.26 o 
  -6  -1   2        6.04        8.70      6.18 o 
  -5  -1   2     1129.87     1214.55     36.59 o 
  -4  -1   2     1134.88     1233.97     25.48 o 
  -3  -1   2      474.49      423.56     10.40 o 
  -2  -1   2      158.04      199.89      7.05 o 
  -1  -1   2      171.07      197.51      5.05 o 
   0  -1   2      981.85      921.74     14.84 o 
   1  -1   2     6169.15     6122.25    646.63 o 
   2  -1   2      114.78      103.47      6.65 o 
   3  -1   2     1086.66     1104.39     48.81 o 
   4  -1   2      605.92      588.78     58.54 o 
   5  -1   2      318.00      319.33     13.95 o 
   6  -1   2      920.94      900.80     68.54 o 
   7  -1   2       22.58       25.52      7.06 o 
  -8   0   2      207.08      220.37     22.31 o 
  -7   0   2      449.97      447.83     27.39 o 
  -6   0   2      373.03      371.34     22.94 o 
  -5   0   2        6.30        7.29      3.22 o 
  -4   0   2     1658.49     1620.21     23.26 o 
  -3   0   2     2642.48     2740.95     39.78 o 
  -2   0   2      245.64      236.45      9.69 o 
  -1   0   2     1181.74     1463.25     16.78 o 
   0   0   2     2971.82     2804.86    294.45 o 
   1   0   2      119.13      148.20     11.10 o 
   2   0   2        3.14        4.46      1.99 o 
   3   0   2        5.83        3.36      2.36 o 
   4   0   2      484.52      439.11     63.62 o 
   5   0   2     1229.03     1163.00     98.24 o 
   6   0   2      368.64      321.44     25.42 o 
   7   0   2      206.53      222.83     15.03 o 
  -8   1   2       41.87       45.34     12.93 o 
  -7   1   2      309.55      286.47     22.08 o 
  -6   1   2      125.83      119.62     13.97 o 
  -5   1   2      422.19      369.09     19.79 o 
  -4   1   2     1036.05     1131.40     30.07 o 
  -3   1   2    11106.03    11497.68     81.91 o 
  -2   1   2     3921.31     4015.13     40.55 o 
  -1   1   2      577.80      659.09     13.94 o 
   0   1   2     2443.65     2338.19     25.41 o 
   1   1   2     1687.51     1769.60     35.24 o 
   2   1   2      157.83      148.27      6.77 o 
   3   1   2      160.88      139.98     13.38 o 
   4   1   2      872.24      878.04     44.91 o 
   5   1   2        0.01       -1.10      3.31 o 
   6   1   2       36.91       36.10      7.32 o 
   7   1   2        8.36       10.91      7.26 o 
  -8   2   2      322.21      287.68     23.86 o 
  -7   2   2       11.24       11.11      6.99 o 
  -6   2   2      536.96      493.68     25.50 o 
  -5   2   2      292.47      276.01     17.38 o 
  -4   2   2     2216.74     2271.51     43.34 o 
  -3   2   2     4906.39     5158.68     57.57 o 
  -2   2   2     2903.05     3229.05     40.30 o 
  -1   2   2     2015.16     2310.66     31.46 o 
   0   2   2      515.22      424.01     13.90 o 
   1   2   2      564.32      526.10     33.50 o 
   2   2   2        0.45        0.72      1.94 o 
   3   2   2     2556.24     2631.48     33.05 o 
   4   2   2      219.55      196.46     10.96 o 
   5   2   2      339.66      344.15     15.53 o 
   6   2   2       59.86       58.40     11.22 o 
   7   2   2      109.07      111.70     18.26 o 
  -8   3   2       39.50       44.33     12.41 o 
  -7   3   2      224.04      222.60     19.50 o 
  -6   3   2       12.21       13.70      6.68 o 
  -5   3   2     1199.17     1210.18     36.41 o 
  -4   3   2        2.67       16.62      5.71 o 
  -3   3   2      980.69     1035.22     27.91 o 
  -2   3   2     4040.62     4322.22     52.22 o 
  -1   3   2        1.85        5.26      2.97 o 
   0   3   2     4718.13     4444.17    251.42 o 
   1   3   2      585.21      610.13     36.26 o 
   2   3   2      254.57      227.68     14.37 o 
   3   3   2        0.13        0.07      2.60 o 
   4   3   2      995.92     1035.62     26.50 o 
   5   3   2      108.67      100.73     10.77 o 
   6   3   2      461.58      480.62     21.83 o 
  -8   4   2       10.74       14.30      8.84 o 
  -7   4   2      150.45      130.12     15.18 o 
  -6   4   2      126.86      124.50     14.19 o 
  -5   4   2        7.78        9.13      5.42 o 
  -4   4   2      406.02      416.81     20.85 o 
  -3   4   2      672.53      680.90     24.76 o 
  -2   4   2      191.77      211.19      9.50 o 
  -1   4   2     1882.99     1769.06     36.75 o 
   0   4   2       29.87       35.65      3.33 o 
   1   4   2     1773.34     1847.47     93.22 o 
   2   4   2      196.14      200.83     23.91 o 
   3   4   2       45.03       39.11      6.24 o 
   4   4   2       89.23       74.90      8.95 o 
   5   4   2      445.04      403.36     26.38 o 
   6   4   2       99.24       92.99     17.00 o 
  -8   5   2       91.16       84.13     15.92 o 
  -7   5   2       80.88       74.37     14.28 o 
  -6   5   2      797.60      831.02     35.33 o 
  -5   5   2        2.03        5.46      4.63 o 
  -4   5   2      267.24      271.89     18.08 o 
  -3   5   2       26.83       21.70      6.54 o 
  -2   5   2      887.12      759.77     19.29 o 
  -1   5   2        6.91        9.20      3.55 o 
   0   5   2      470.60      434.45     19.93 o 
   1   5   2      688.35      742.95    100.47 o 
   2   5   2      304.87      250.10     17.95 o 
   3   5   2      123.00      109.66     13.47 o 
   4   5   2       39.40       44.28     11.02 o 
   5   5   2      236.67      241.33     21.97 o 
  -7   6   2      321.32      308.12     24.20 o 
  -6   6   2      258.63      257.90     21.45 o 
  -5   6   2      133.49      127.90     14.66 o 
  -4   6   2        8.91        4.00      4.75 o 
  -3   6   2     1368.49     1382.83     40.89 o 
  -2   6   2      351.49      327.35     14.15 o 
  -1   6   2     1337.87     1367.46     81.02 o 
   0   6   2      146.84      145.61      9.72 o 
   1   6   2        8.64       10.48      3.93 o 
   2   6   2      531.45      514.15     27.53 o 
   3   6   2       86.55       87.17     14.84 o 
   4   6   2       89.55       95.92     16.26 o 
  -7   7   2        1.41        5.76      7.31 o 
  -6   7   2      382.47      369.56     26.15 o 
  -5   7   2       42.27       31.33      9.47 o 
  -4   7   2      311.15      306.71     21.75 o 
  -3   7   2        5.50        2.18      5.04 o 
  -2   7   2      376.72      311.28     15.27 o 
  -1   7   2      166.33      167.24     12.03 o 
   0   7   2      527.48      546.39     19.68 o 
   1   7   2      869.68      873.34     37.04 o 
   2   7   2       82.17       62.47     13.27 o 
   3   7   2      243.50      224.01     20.96 o 
  -6   8   2       65.76       67.26     14.42 o 
  -5   8   2      657.07      664.66     34.93 o 
  -4   8   2       12.65       14.48      6.88 o 
  -3   8   2        3.88        0.36      5.67 o 
  -2   8   2      226.70      194.18     13.32 o 
  -1   8   2      209.89      205.39     19.63 o 
   0   8   2      238.19      225.18     20.47 o 
   1   8   2      279.53      294.58     24.38 o 
   2   8   2      111.50       92.75     17.50 o 
  -4   9   2      277.31      273.44     23.77 o 
  -3   9   2       47.38       56.87     13.63 o 
  -2   9   2       24.05       24.08      7.15 o 
  -1   9   2      167.93      191.44     15.23 o 
   0   9   2       43.75       32.11     12.46 o 
   0 -10   3      300.44      356.48     18.55 o 
   1 -10   3        7.54        5.72      5.15 o 
   2 -10   3      290.25      326.14     17.87 o 
   3 -10   3       27.07       31.59      7.75 o 
  -2  -9   3       14.11       15.18      9.65 o 
  -1  -9   3      380.13      420.56     18.76 o 
   0  -9   3       31.54       22.79      6.47 o 
   1  -9   3      451.25      521.16     16.53 o 
   2  -9   3       40.88       51.31      8.36 o 
   3  -9   3      109.62      122.89     11.77 o 
   4  -9   3      198.23      218.05     25.99 o 
   5  -9   3       79.20       86.55     11.56 o 
  -3  -8   3       31.25       38.34     11.38 o 
  -2  -8   3      106.93      121.90     21.02 o 
  -1  -8   3       38.93       38.18      6.97 o 
   0  -8   3      460.21      490.82     18.17 o 
   1  -8   3       36.20       35.47      6.44 o 
   2  -8   3      919.17      970.06     79.85 o 
   3  -8   3       61.16       61.86      8.63 o 
   4  -8   3       21.19       15.05      5.51 o 
   5  -8   3      417.80      479.06     20.23 o 
   6  -8   3       41.11       43.55      8.54 o 
  -4  -7   3        0.19        0.16      6.81 o 
  -3  -7   3      178.17      182.99     17.32 o 
  -2  -7   3      155.02      153.42     16.38 o 
  -1  -7   3       90.99      111.24     12.58 o 
   0  -7   3       16.71       15.74      4.62 o 
   1  -7   3      555.27      551.58     17.66 o 
   2  -7   3     1408.36     1463.02     28.64 o 
   3  -7   3      464.25      488.27     29.90 o 
   4  -7   3      113.11      122.86      9.69 o 
   5  -7   3       30.94       30.39      6.60 o 
   6  -7   3      199.55      229.75     14.22 o 
  -5  -6   3       20.49       15.90      9.04 o 
  -4  -6   3      623.71      584.76     29.91 o 
  -3  -6   3      183.32      183.69     16.21 o 
  -2  -6   3      421.72      460.31     15.68 o 
  -1  -6   3      229.84      218.98     10.79 o 
   0  -6   3      356.94      374.11     12.60 o 
   1  -6   3      959.93      961.59     20.90 o 
   2  -6   3       19.26       20.33      4.79 o 
   3  -6   3     1514.04     1575.18    126.86 o 
   4  -6   3      375.61      400.00     32.71 o 
   5  -6   3       16.95       21.78      5.37 o 
   6  -6   3      220.78      219.04     13.24 o 
   7  -6   3      121.17      132.78     19.05 o 
  -6  -5   3       45.30       43.47     13.20 o 
  -5  -5   3      423.69      398.96     25.71 o 
  -4  -5   3       44.83       47.23     10.66 o 
  -3  -5   3      510.89      493.66     22.26 o 
  -2  -5   3       30.98       29.52      5.12 o 
  -1  -5   3      528.51      488.39     25.65 o 
   0  -5   3     1489.20     1359.12     55.64 o 
   1  -5   3      842.68      817.57     14.04 o 
   2  -5   3     1570.16     1611.80     37.19 o 
   3  -5   3        0.99        0.65      2.06 o 
   4  -5   3     1198.17     1216.64     19.49 o 
   5  -5   3       96.79      104.88      6.96 o 
   6  -5   3       26.02       24.24      6.34 o 
   7  -5   3      153.56      149.80     20.00 o 
  -7  -4   3      160.38      160.73     22.58 o 
  -6  -4   3      468.94      478.55     29.26 o 
  -5  -4   3      367.59      351.53     22.65 o 
  -4  -4   3       65.56       63.33     11.15 o 
  -3  -4   3       69.11       69.91      6.57 o 
  -2  -4   3        1.34        3.39      2.53 o 
  -1  -4   3     2299.79     2202.14     63.35 o 
   0  -4   3      223.85      204.78      7.89 o 
   1  -4   3      640.94      573.02     14.99 o 
   2  -4   3      185.80      204.35      8.61 o 
   3  -4   3     1015.82      989.18     40.04 o 
   4  -4   3      195.79      213.26      9.40 o 
   5  -4   3     1070.65     1129.73     48.67 o 
   6  -4   3      194.80      216.55     26.21 o 
   7  -4   3       92.29       99.57     21.27 o 
  -7  -3   3      364.11      312.87     25.26 o 
  -6  -3   3      100.51      101.38     15.83 o 
  -5  -3   3        2.85        2.47      5.40 o 
  -4  -3   3     1918.89     1979.05     43.06 o 
  -3  -3   3      915.90      949.37     18.08 o 
  -2  -3   3     2618.62     2537.52     46.64 o 
  -1  -3   3      456.43      427.10     10.15 o 
   0  -3   3       84.49       60.58      4.04 o 
   1  -3   3      691.88      714.80     41.53 o 
   2  -3   3     1691.36     1644.92    105.93 o 
   3  -3   3     1135.07     1196.47     60.15 o 
   4  -3   3     1111.48     1183.14     41.24 o 
   5  -3   3        3.76        8.76      4.24 o 
   6  -3   3       19.37       14.57      7.53 o 
   7  -3   3      113.92      120.90     12.77 o 
  -7  -2   3       81.88       76.60     14.98 o 
  -6  -2   3      118.31      114.45     13.99 o 
  -5  -2   3     1210.10     1262.47     38.23 o 
  -4  -2   3      179.56      198.40      9.00 o 
  -3  -2   3     2256.82     2424.59     53.99 o 
  -2  -2   3     1220.20     1295.79     20.43 o 
  -1  -2   3     1061.97      947.93     16.68 o 
   0  -2   3      565.81      574.72     29.98 o 
   1  -2   3    13185.40    11276.33   1107.09 o 
   2  -2   3     3684.68     3694.32    254.06 o 
   3  -2   3      236.17      256.81     11.03 o 
   4  -2   3      312.18      298.60     54.54 o 
   5  -2   3       58.12       60.53     12.17 o 
   6  -2   3      369.85      395.08     22.46 o 
   7  -2   3       13.64       10.06      5.29 o 
  -8  -1   3       60.33       70.64     16.26 o 
  -7  -1   3      119.57      108.78     16.69 o 
  -6  -1   3      356.65      352.54     22.49 o 
  -5  -1   3       19.55       23.64      4.76 o 
  -4  -1   3     1489.93     1536.62     22.97 o 
  -3  -1   3       52.87       61.16      4.75 o 
  -2  -1   3     1551.94     1540.13     51.52 o 
  -1  -1   3     1250.80     1394.33     35.08 o 
   0  -1   3     2045.41     2084.56     25.84 o 
   1  -1   3      499.37      522.96     41.16 o 
   2  -1   3     1369.94     1305.79    120.83 o 
   3  -1   3     1714.25     1681.94     78.58 o 
   4  -1   3      418.43      412.13     40.55 o 
   5  -1   3     1324.32     1378.85    121.90 o 
   6  -1   3       31.34       22.76      6.13 o 
   7  -1   3      200.03      185.43     36.12 o 
  -8   0   3       11.20       18.82     11.13 o 
  -7   0   3      101.72       88.16     15.00 o 
  -6   0   3       63.12       66.39     11.99 o 
  -5   0   3     1351.55     1423.50     19.39 o 
  -4   0   3      554.20      572.48     11.48 o 
  -3   0   3     1064.22     1088.38     25.03 o 
  -2   0   3       22.12       25.46      4.25 o 
  -1   0   3     1182.53     1231.32     73.25 o 
   0   0   3      510.27      496.48     51.29 o 
   1   0   3      196.88      195.04     11.90 o 
   2   0   3     1836.50     1836.97    101.39 o 
   3   0   3      138.27      149.93      8.08 o 
   4   0   3     1361.69     1486.89     37.49 o 
   5   0   3       77.24       71.59      8.70 o 
   6   0   3      162.89      155.11     14.51 o 
   7   0   3        0.53        0.83      4.93 o 
  -8   1   3      300.79      309.83     25.37 o 
  -7   1   3        0.08        3.87      6.34 o 
  -6   1   3      318.61      330.54     21.07 o 
  -5   1   3      130.07      114.42     11.92 o 
  -4   1   3      405.52      412.97     18.62 o 
  -3   1   3     1218.43     1479.47     29.93 o 
  -2   1   3     3428.21     3835.99     41.00 o 
  -1   1   3     3654.37     3853.68     58.53 o 
   0   1   3       87.72       92.75      6.07 o 
   1   1   3        6.34        9.36      2.23 o 
   2   1   3      460.43      489.64      7.98 o 
   3   1   3     1927.79     1962.65    121.76 o 
   4   1   3       42.80       48.53      7.73 o 
   5   1   3      565.56      557.53     38.67 o 
   6   1   3       20.42       24.97      6.64 o 
   7   1   3        2.39        1.24      5.19 o 
  -8   2   3       18.91       26.63     11.51 o 
  -7   2   3      350.52      327.98     23.32 o 
  -6   2   3        2.63        2.14      4.84 o 
  -5   2   3      728.40      749.45     28.29 o 
  -4   2   3     1521.05     1729.07     38.32 o 
  -3   2   3     1582.12     1698.51     33.96 o 
  -2   2   3     7118.68     7689.60     64.75 o 
  -1   2   3      174.82      220.51     10.66 o 
   0   2   3      123.95       89.62      7.29 o 
   1   2   3      286.39      321.85      9.67 o 
   2   2   3      679.59      667.90     19.51 o 
   3   2   3      106.94       98.06      7.42 o 
   4   2   3      641.52      654.90     19.63 o 
   5   2   3      202.36      203.86     12.58 o 
   6   2   3      325.02      323.38     17.88 o 
  -8   3   3      141.18      127.72     19.75 o 
  -7   3   3        7.11        7.74      6.14 o 
  -6   3   3      113.75      101.18     14.66 o 
  -4   3   3     1203.25     1251.56     34.25 o 
  -3   3   3     2922.42     3062.16     48.96 o 
  -2   3   3     2068.90     2190.12     38.82 o 
  -1   3   3     2047.20     2115.75     37.15 o 
   0   3   3     1448.03     1529.26     48.75 o 
   1   3   3     1366.29     1436.73     80.41 o 
   2   3   3      493.63      470.75     19.17 o 
   3   3   3      335.70      329.72     19.66 o 
   4   3   3       12.94       14.02      4.97 o 
   5   3   3      374.97      375.34     17.20 o 
   6   3   3      207.08      205.77     14.59 o 
  -8   4   3      147.35      141.05     17.38 o 
  -7   4   3       68.51       73.20     14.24 o 
  -6   4   3      228.22      221.67     18.51 o 
  -5   4   3      339.63      328.09     20.42 o 
  -4   4   3       62.74       52.17      9.81 o 
  -3   4   3       21.72       17.79      5.78 o 
  -2   4   3     2302.03     2179.93     30.41 o 
  -1   4   3       28.29       22.06      5.98 o 
   0   4   3     3073.98     3045.29    108.03 o 
   1   4   3      133.51      168.08     12.64 o 
   2   4   3      422.37      444.74     18.76 o 
   3   4   3       13.65       18.48      5.00 o 
   4   4   3      143.06      111.75     13.81 o 
   5   4   3      380.25      382.43     26.49 o 
  -8   5   3      131.20      139.52     20.40 o 
  -7   5   3      274.86      276.21     22.42 o 
  -6   5   3      262.59      237.21     19.86 o 
  -5   5   3       86.17       89.69     13.79 o 
  -4   5   3      147.46      129.54     13.25 o 
  -3   5   3      956.02      953.51     32.41 o 
  -2   5   3       25.47       20.61      4.83 o 
  -1   5   3     3342.19     3106.67     56.22 o 
   0   5   3       31.00       23.30      5.27 o 
   1   5   3        6.44        9.09      5.37 o 
   2   5   3      101.52       96.64     12.05 o 
   3   5   3       44.33       39.78      9.74 o 
   4   5   3      311.70      282.82     22.56 o 
   5   5   3      148.37      135.63     19.90 o 
  -7   6   3        6.79        3.46      5.71 o 
  -6   6   3      251.32      261.26     21.57 o 
  -5   6   3       31.69       26.99      8.95 o 
  -4   6   3      386.94      347.57     22.11 o 
  -3   6   3        3.21        1.24      4.25 o 
  -2   6   3      877.89      780.26     31.35 o 
   0   6   3       45.66       39.78      6.83 o 
   1   6   3      403.24      378.42     23.23 o 
   2   6   3      169.24      176.79     17.18 o 
   3   6   3      208.02      208.20     19.48 o 
   4   6   3        7.11        6.95      6.30 o 
  -6   7   3       30.41       30.00      9.47 o 
  -5   7   3      377.87      371.05     25.17 o 
  -4   7   3       28.41       27.62      8.77 o 
  -3   7   3       26.80       31.75      9.76 o 
  -2   7   3      392.03      293.24     15.16 o 
  -1   7   3       81.79       82.11     13.45 o 
   0   7   3      193.03      188.08     17.41 o 
   1   7   3      119.00      113.03     16.66 o 
   2   7   3      287.67      306.32     23.75 o 
   3   7   3        5.31        8.66      6.27 o 
  -6   8   3      223.13      176.47     19.61 o 
  -5   8   3       30.13       24.81      9.40 o 
  -4   8   3      300.04      280.82     23.10 o 
  -3   8   3      382.70      354.68     25.26 o 
  -2   8   3        7.23        3.89      4.48 o 
  -1   8   3      753.61      705.56     45.53 o 
   0   8   3       46.79       47.18     11.67 o 
   1   8   3       99.25       96.79     16.48 o 
  -4   9   3       55.00       53.86     13.52 o 
  -3   9   3      164.18      143.05     17.74 o 
  -2   9   3      256.15      238.29     16.23 o 
  -1   9   3       24.43       25.70      8.04 o 
   0 -10   4       29.40       34.36     10.95 o 
   1 -10   4      195.16      236.83     21.86 o 
   2 -10   4       47.18       43.27     11.69 o 
   3 -10   4       50.30       85.89     17.74 o 
  -2  -9   4      195.51      218.80     20.87 o 
  -1  -9   4       12.10       14.74      5.80 o 
   0  -9   4      508.14      576.76     21.18 o 
   1  -9   4      106.40      104.87      8.07 o 
   2  -9   4      268.07      253.47     21.36 o 
   3  -9   4       56.20       60.59     14.08 o 
   4  -9   4        1.46        4.14      7.76 o 
   5  -9   4      116.68      106.82     18.42 o 
  -4  -8   4        2.59       -1.48      8.59 o 
  -3  -8   4      125.10      133.16     18.51 o 
  -2  -8   4       67.51       80.32      9.78 o 
  -1  -8   4      461.41      488.99     18.34 o 
   0  -8   4        8.54       11.27      4.45 o 
   1  -8   4      252.18      261.71     19.79 o 
   2  -8   4      224.91      244.13     13.28 o 
   3  -8   4      104.22      109.08     10.42 o 
   4  -8   4      319.46      363.29     25.01 o 
   5  -8   4        8.20        9.69      7.87 o 
   6  -8   4       96.92      111.05     18.10 o 
  -5  -7   4        5.14        7.17      9.27 o 
  -4  -7   4      319.08      323.62     23.93 o 
  -3  -7   4      201.14      213.85     18.24 o 
  -2  -7   4      102.58      114.77      9.20 o 
  -1  -7   4      209.95      237.20     12.18 o 
   0  -7   4      354.27      337.24     13.97 o 
   1  -7   4      138.99      138.22     14.26 o 
   2  -7   4      128.01      127.07      9.34 o 
   3  -7   4      626.41      749.85     49.63 o 
   4  -7   4       21.70       17.82      5.29 o 
   5  -7   4      286.45      326.81     30.50 o 
  -5  -6   4      250.52      252.55     21.57 o 
  -4  -6   4       32.30       28.88      8.97 o 
  -3  -6   4      303.00      278.24     13.01 o 
  -2  -6   4      100.91       98.63      8.05 o 
  -1  -6   4      231.07      236.10     11.08 o 
   0  -6   4     1612.88     1607.38     39.20 o 
   1  -6   4        8.97       12.89      3.33 o 
   2  -6   4     1526.93     1653.08     60.20 o 
   3  -6   4      224.72      232.14     20.24 o 
   4  -6   4      151.88      174.62     10.57 o 
   5  -6   4       89.16       90.27      7.80 o 
   6  -6   4      170.47      207.28     13.34 o 
   7  -6   4       89.50       83.97     14.98 o 
  -6  -5   4      110.34      108.42     18.22 o 
  -5  -5   4      197.15      211.42     19.00 o 
  -4  -5   4      131.61      135.25     14.10 o 
  -3  -5   4       34.39       30.89      5.59 o 
  -2  -5   4       25.61       28.94      5.06 o 
  -1  -5   4     1445.35     1401.32     23.11 o 
   0  -5   4      328.48      330.34     12.76 o 
   1  -5   4     1017.47      916.10     24.33 o 
   2  -5   4       65.38       66.65      5.02 o 
   3  -5   4     1483.37     1558.80     82.72 o 
   4  -5   4        0.56        1.08      2.59 o 
   5  -5   4       53.79       64.33      6.57 o 
   6  -5   4      412.62      442.52     34.32 o 
   7  -5   4      164.14      166.25     14.91 o 
  -7  -4   4      299.29      304.66     26.45 o 
  -6  -4   4      460.37      456.93     28.16 o 
  -5  -4   4       59.68       55.44     11.76 o 
  -4  -4   4      415.04      448.29     15.12 o 
  -3  -4   4      133.15      127.88      8.09 o 
  -2  -4   4      369.62      298.49     10.58 o 
  -1  -4   4        1.48        0.88      1.92 o 
   0  -4   4     2340.50     2247.72     97.28 o 
   1  -4   4       18.43       11.18      2.19 o 
   2  -4   4       47.72       35.14      3.62 o 
   3  -4   4      783.48      832.13     46.52 o 
   4  -4   4      901.99      924.26     36.33 o 
   5  -4   4       14.12       18.58      5.18 o 
   6  -4   4       31.57       37.23      7.44 o 
   7  -4   4      151.30      169.45     15.29 o 
  -7  -3   4      366.57      393.60     27.64 o 
  -6  -3   4      131.92      119.57     14.78 o 
  -5  -3   4      393.65      403.27     22.65 o 
  -4  -3   4      163.50      136.36     10.17 o 
  -3  -3   4      529.39      515.58     13.80 o 
  -2  -3   4       61.79       63.06      5.00 o 
  -1  -3   4     1305.38     1198.13     42.63 o 
   0  -3   4      179.99      160.39      8.08 o 
   1  -3   4     5365.47     5450.79    437.25 o 
   2  -3   4      538.15      533.37     46.38 o 
   3  -3   4      298.06      285.65     15.23 o 
   4  -3   4     1784.50     1919.88     86.94 o 
   5  -3   4       90.81      104.92      9.68 o 
   6  -3   4       24.32       29.46      6.66 o 
   7  -3   4        0.12       -4.36      6.06 o 
  -7  -2   4      114.26       97.58     16.64 o 
  -6  -2   4      378.71      405.57     24.49 o 
  -5  -2   4      246.43      226.56     10.94 o 
  -4  -2   4     3856.56     3995.86     54.75 o 
  -3  -2   4       50.32       39.88      4.85 o 
  -2  -2   4      896.92     1050.64     35.38 o 
  -1  -2   4      858.78      876.83     11.72 o 
   0  -2   4     2307.50     2172.51     32.45 o 
   1  -2   4     2816.11     3022.73    302.97 o 
   2  -2   4     5595.30     5937.98    602.79 o 
   3  -2   4      978.79      963.45     56.23 o 
   4  -2   4       81.63       74.05      7.74 o 
   5  -2   4      176.00      192.70     35.32 o 
   6  -2   4       31.04       25.13      6.26 o 
   7  -2   4      405.46      454.23     78.19 o 
  -8  -1   4        7.95        7.35      9.69 o 
  -7  -1   4      337.16      366.71     25.53 o 
  -6  -1   4       81.78       66.64     12.30 o 
  -5  -1   4     1794.52     1912.15     29.28 o 
  -4  -1   4     1250.80     1257.32     40.42 o 
  -3  -1   4     2118.16     2181.90     55.31 o 
  -2  -1   4       33.57       44.33      6.08 o 
  -1  -1   4       12.33       17.06      2.14 o 
   0  -1   4      933.54      951.51     19.95 o 
   1  -1   4      690.88      730.70     42.38 o 
   2  -1   4      937.80      906.29     68.69 o 
   3  -1   4      341.65      339.11     32.56 o 
   4  -1   4      757.38      752.96     83.31 o 
   5  -1   4       11.18       12.09      4.69 o 
   6  -1   4      266.72      282.32     34.05 o 
   7  -1   4        7.16        7.34      6.03 o 
  -8   0   4       79.17       96.52     17.90 o 
  -7   0   4        0.02        1.71      6.61 o 
  -6   0   4     1146.66     1132.91     38.21 o 
  -5   0   4        6.65        6.19      3.35 o 
  -4   0   4      395.01      422.94     10.43 o 
  -3   0   4     2491.45     2518.99     37.82 o 
  -2   0   4     1780.23     1986.93     69.19 o 
  -1   0   4       44.18       44.81      3.78 o 
   0   0   4      399.48      350.84     15.87 o 
   1   0   4     2487.71     2621.20    120.58 o 
   2   0   4       98.06       93.49      8.02 o 
   3   0   4     3767.66     3841.07    292.93 o 
   4   0   4      162.27      146.06     15.56 o 
   5   0   4      466.79      482.11     47.37 o 
   6   0   4        4.68        0.23      4.08 o 
   7   0   4        8.94        7.12      6.04 o 
  -8   1   4        1.18        3.40      8.37 o 
  -7   1   4      417.68      404.78     25.77 o 
  -6   1   4      294.70      308.37     20.47 o 
  -5   1   4      517.70      505.53     23.10 o 
  -4   1   4      143.64      144.90     11.69 o 
  -3   1   4       39.50       43.74      6.93 o 
  -2   1   4     3716.02     4348.54     45.32 o 
  -1   1   4      548.36      629.95     11.22 o 
   0   1   4      203.69      191.90      9.15 o 
   1   1   4      935.23     1086.78     37.15 o 
   2   1   4     1821.54     2004.70     47.56 o 
   3   1   4       20.59       22.15      4.59 o 
   4   1   4     1570.35     1612.11    107.08 o 
   5   1   4      327.33      341.58     15.80 o 
   6   1   4       79.11       75.79     10.27 o 
  -8   2   4      141.67      144.83     20.69 o 
  -7   2   4       34.45       32.14     10.08 o 
  -6   2   4        3.69        3.67      5.33 o 
  -5   2   4      975.05     1048.78     33.85 o 
  -4   2   4     1297.64     1398.19     35.11 o 
  -3   2   4     2666.76     2887.17     45.32 o 
  -2   2   4       38.68       56.45      6.90 o 
  -1   2   4       23.80       27.14      5.24 o 
   0   2   4        0.65        3.10      2.81 o 
   1   2   4      642.92      654.77     14.68 o 
   2   2   4        4.24        2.08      2.49 o 
   3   2   4     1175.48     1224.33     24.69 o 
   4   2   4      171.43      157.88     10.44 o 
   5   2   4      161.71      163.86     11.94 o 
   6   2   4      165.52      150.08     13.56 o 
  -8   3   4      123.01      121.91     19.59 o 
  -7   3   4      128.91      102.51     16.21 o 
  -6   3   4      700.48      732.45     32.00 o 
  -5   3   4        7.05       10.70      6.00 o 
  -3   3   4        4.83        8.34      4.52 o 
  -2   3   4      190.56      182.48     12.21 o 
  -1   3   4       22.94       15.63      4.81 o 
   0   3   4     1123.14     1065.87     20.12 o 
   1   3   4      665.19      731.72     28.21 o 
   2   3   4      478.04      444.71     34.05 o 
   3   3   4       79.55       71.16      8.02 o 
   4   3   4      234.17      214.68     12.39 o 
   5   3   4      270.40      272.48     15.27 o 
  -8   4   4      314.09      262.43     23.91 o 
  -7   4   4      252.17      235.51     20.96 o 
  -6   4   4      171.28      154.25     16.15 o 
  -5   4   4      968.55      984.01     35.42 o 
  -4   4   4      328.05      326.70     19.50 o 
  -3   4   4     1457.17     1557.55     39.13 o 
  -2   4   4      159.13      133.33      8.35 o 
  -1   4   4     1054.36      973.22     29.78 o 
   0   4   4      345.99      328.54     11.93 o 
   1   4   4      103.34      114.71      7.60 o 
   2   4   4      346.61      346.85     19.45 o 
   3   4   4      284.50      277.56     20.02 o 
   4   4   4      163.27      160.84     16.84 o 
   5   4   4       14.00        7.38      6.68 o 
  -7   5   4      188.45      164.46     18.35 o 
  -6   5   4      476.46      439.84     26.85 o 
  -5   5   4       15.15       16.82      6.90 o 
  -4   5   4      287.10      282.15     19.50 o 
  -3   5   4      314.21      292.29     19.23 o 
  -2   5   4     2350.61     2286.01     68.60 o 
  -1   5   4      134.72      114.69     11.96 o 
   0   5   4      988.35      995.37    101.74 o 
   1   5   4      257.58      229.34     17.52 o 
   2   5   4        2.59        6.93      5.44 o 
   3   5   4      457.91      425.45     26.38 o 
   4   5   4        0.10        3.73      6.09 o 
  -7   6   4       94.68       82.36     16.28 o 
  -6   6   4       17.18       20.56      9.09 o 
  -5   6   4      115.04      118.05     14.62 o 
  -4   6   4       59.74       52.42     11.31 o 
  -3   6   4      361.85      316.89     21.23 o 
  -2   6   4      111.55       96.41     10.34 o 
  -1   6   4      361.76      316.26     20.78 o 
   0   6   4        3.96        1.01      3.36 o 
   1   6   4      104.39       99.22     15.32 o 
   2   6   4      529.57      531.84     29.71 o 
   3   6   4        9.91       12.71      7.22 o 
  -6   7   4      301.50      288.89     24.42 o 
  -5   7   4       87.30       87.98     15.76 o 
  -4   7   4      215.80      192.30     18.69 o 
  -3   7   4      281.85      249.74     20.76 o 
  -2   7   4      185.55      142.31     11.76 o 
  -1   7   4      233.51      242.70     20.06 o 
   0   7   4       50.70       47.18     11.24 o 
   2   7   4       70.22       67.49     14.08 o 
  -5   8   4      179.95      145.23     20.91 o 
  -4   8   4      241.28      234.45     22.15 o 
  -3   8   4       26.64       21.00     10.70 o 
  -2   8   4      536.33      490.96     21.92 o 
  -1   8   4        0.75        2.48      4.21 o 
   0   8   4      271.32      256.83     22.38 o 
   1   8   4        4.08        5.15      6.45 o 
   0 -10   5      151.37      180.05     19.00 o 
   1 -10   5       29.06       42.59     11.49 o 
   2 -10   5        6.78        8.75      6.61 o 
   3 -10   5       56.94       60.63     15.18 o 
  -2  -9   5       17.82       23.16      9.02 o 
  -1  -9   5       92.14       88.92     15.29 o 
   0  -9   5      212.69      202.47     19.09 o 
   1  -9   5      128.84      126.95     15.74 o 
   2  -9   5       94.82       82.96     15.34 o 
   3  -9   5       48.65       30.14     11.02 o 
   4  -9   5       50.39       46.89     13.27 o 
  -4  -8   5      104.55       97.63     17.59 o 
  -3  -8   5      128.30      127.54     17.90 o 
  -2  -8   5      425.26      483.38     18.85 o 
  -1  -8   5      542.88      552.51     33.28 o 
   0  -8   5      116.80       91.73     14.28 o 
   1  -8   5      127.61      127.06     14.64 o 
   2  -8   5       18.56       16.21      7.96 o 
   3  -8   5       83.81       77.90     14.08 o 
   4  -8   5       36.42       32.32     10.39 o 
   5  -8   5      141.87      164.91     18.06 o 
  -5  -7   5      101.32      132.53     19.97 o 
  -4  -7   5       13.11        8.79      7.62 o 
  -3  -7   5      538.86      575.05     21.85 o 
  -2  -7   5      729.94      799.96     22.06 o 
  -1  -7   5      551.98      529.64     17.50 o 
   0  -7   5      226.06      231.91     11.71 o 
   1  -7   5        8.12        4.66      5.06 o 
   2  -7   5     1000.19     1019.16     36.63 o 
   3  -7   5       90.86       86.09     13.79 o 
   4  -7   5      357.71      371.20     23.52 o 
   5  -7   5        7.38       11.38      7.53 o 
  -5  -6   5       35.76       50.20     12.55 o 
  -4  -6   5       79.30       80.15     13.22 o 
  -3  -6   5       11.22       18.84      5.05 o 
  -2  -6   5      243.57      235.35     12.71 o 
  -1  -6   5     1162.22     1232.25     23.77 o 
   0  -6   5      313.14      324.45     12.25 o 
   1  -6   5      921.89      941.17     50.62 o 
   2  -6   5      135.14      150.20     17.42 o 
   3  -6   5      634.76      639.50     27.41 o 
   4  -6   5       15.66       17.58      4.89 o 
   5  -6   5      489.11      552.14     19.00 o 
   6  -6   5      124.72      155.13     17.02 o 
  -6  -5   5      414.24      397.90     27.41 o 
  -5  -5   5      166.48      175.23     17.27 o 
  -4  -5   5       59.56       60.20      7.61 o 
  -3  -5   5       61.80       63.89      7.39 o 
  -2  -5   5      453.61      455.25     14.29 o 
  -1  -5   5      671.74      656.32     16.83 o 
   0  -5   5     3421.83     3682.56    213.84 o 
   1  -5   5      120.53      123.52      8.72 o 
   2  -5   5        8.59        5.06      2.34 o 
   3  -5   5       55.76       55.88      7.20 o 
   4  -5   5       55.76       69.00      7.22 o 
   5  -5   5      351.83      353.73     21.95 o 
   6  -5   5      300.34      286.20     22.17 o 
   7  -5   5      122.59      111.50     18.35 o 
  -7  -4   5      140.77      156.34     22.13 o 
  -6  -4   5       80.97      106.51     16.80 o 
  -5  -4   5      382.15      370.64     22.53 o 
  -4  -4   5       54.51       50.60      6.97 o 
  -3  -4   5      618.17      596.11     16.11 o 
  -2  -4   5       44.86       40.09      5.12 o 
  -1  -4   5     3741.99     3514.96    109.70 o 
   0  -4   5      868.67      915.76     48.64 o 
   1  -4   5     1223.47     1207.36     81.79 o 
   2  -4   5      610.91      589.29     34.73 o 
   3  -4   5      112.04      123.60      6.38 o 
   4  -4   5      310.93      326.91     16.65 o 
   5  -4   5       38.77       39.24     11.73 o 
   6  -4   5      164.81      156.93     17.07 o 
   7  -4   5      176.77      200.98     20.49 o 
  -7  -3   5       86.96       89.57     16.89 o 
  -6  -3   5      102.84      120.79     16.96 o 
  -5  -3   5       82.66       87.80      8.88 o 
  -4  -3   5     1164.64     1235.61     23.56 o 
  -3  -3   5      404.02      404.77     12.58 o 
  -2  -3   5      944.93      891.04     16.19 o 
  -1  -3   5      103.45       84.58      4.71 o 
   0  -3   5      514.15      502.46     34.13 o 
   1  -3   5     3136.66     3505.65    335.78 o 
   2  -3   5     2117.40     2119.84    157.99 o 
   3  -3   5     2130.72     2146.18    136.20 o 
   4  -3   5      194.74      185.24     26.66 o 
   5  -3   5        3.37        0.56      5.06 o 
   6  -3   5      125.88      112.43     22.03 o 
   7  -3   5      350.14      342.80     26.27 o 
  -7  -2   5      538.54      554.72     31.26 o 
  -6  -2   5      270.21      277.58     20.49 o 
  -5  -2   5      560.52      627.25     17.88 o 
  -4  -2   5      552.52      581.59     21.45 o 
  -3  -2   5      512.05      509.29     13.26 o 
  -2  -2   5      667.59      686.60     13.23 o 
  -1  -2   5      645.12      619.65      9.87 o 
   0  -2   5      497.12      480.77     16.80 o 
   1  -2   5     3900.91     4056.24    190.99 o 
   2  -2   5     1382.39     1363.59    133.28 o 
   3  -2   5        6.39        6.38      2.45 o 
   4  -2   5      343.14      335.56     40.69 o 
   5  -2   5       42.09       43.13      8.15 o 
   6  -2   5      125.91      121.81     19.81 o 
   7  -2   5       50.59       52.68      9.56 o 
  -8  -1   5       40.79       52.71     14.84 o 
  -7  -1   5       89.04       72.50     14.17 o 
  -6  -1   5     1026.37     1111.50     38.16 o 
  -5  -1   5       48.79       54.43      6.72 o 
  -4  -1   5      836.08      869.90     18.80 o 
  -3  -1   5      349.00      370.21     11.10 o 
  -2  -1   5      715.02      633.22     12.26 o 
  -1  -1   5     1915.72     2116.97    133.88 o 
   0  -1   5      412.86      458.60     15.61 o 
   1  -1   5     1606.80     1569.27     79.05 o 
   2  -1   5       52.94       56.15      4.92 o 
   3  -1   5      390.64      347.00     42.30 o 
   4  -1   5      192.44      187.56     22.49 o 
   5  -1   5      614.35      649.39     79.45 o 
   6  -1   5        5.27        6.15      5.23 o 
   7  -1   5        9.10        9.69      6.19 o 
  -8   0   5       11.38        4.39      8.86 o 
  -7   0   5      310.17      312.10     22.92 o 
  -6   0   5      306.58      294.86     13.54 o 
  -5   0   5     1572.20     1647.17     28.35 o 
  -4   0   5      444.23      426.68     11.07 o 
  -3   0   5      884.77      852.65     14.03 o 
  -2   0   5      446.20      403.49     18.16 o 
  -1   0   5      938.44     1208.26     70.48 o 
   0   0   5     2209.17     2372.74    183.38 o 
   1   0   5      156.21      151.61      5.27 o 
   2   0   5     2415.37     2524.52     65.60 o 
   3   0   5        0.27        1.60      2.83 o 
   4   0   5      662.05      671.87     40.69 o 
   5   0   5      341.17      336.15     33.86 o 
   6   0   5       66.46       68.41     11.98 o 
  -8   1   5      166.95      166.96     20.20 o 
  -7   1   5       82.54       78.33     14.12 o 
  -6   1   5      328.54      327.41     11.55 o 
  -5   1   5      163.97      152.81     13.25 o 
  -4   1   5      580.24      550.80     21.75 o 
  -3   1   5     2277.80     2446.79     39.85 o 
  -2   1   5      737.44      781.52     20.26 o 
  -1   1   5     1711.02     1865.13     36.96 o 
   0   1   5     1586.54     1578.57    183.11 o 
   1   1   5     2137.58     2306.10    140.60 o 
   2   1   5       20.69       16.68      3.85 o 
   3   1   5      898.39      935.10     21.64 o 
   4   1   5      109.40       90.55      8.72 o 
   5   1   5      111.50      124.63     22.38 o 
   6   1   5      123.68      127.51     31.96 o 
  -8   2   5      106.10       68.61     15.54 o 
  -7   2   5        6.34        1.91      6.14 o 
  -6   2   5      150.30      167.43     15.47 o 
  -5   2   5       22.11       24.49      7.02 o 
  -4   2   5      849.15      898.39     28.76 o 
  -3   2   5       44.33       48.71      8.03 o 
  -2   2   5     3577.67     3822.00     49.75 o 
  -1   2   5     1184.49     1486.66     30.18 o 
   0   2   5       18.60       11.06      2.89 o 
   1   2   5      484.82      515.38     23.13 o 
   2   2   5     1682.56     1691.92     27.54 o 
   3   2   5      495.82      464.45     16.21 o 
   4   2   5      136.61      122.11      9.79 o 
   5   2   5      143.51      143.73     11.74 o 
   6   2   5       37.30       40.02      8.79 o 
  -8   3   5       82.52       68.01     15.16 o 
  -7   3   5      398.64      375.14     25.28 o 
  -6   3   5       27.01       30.18      9.15 o 
  -5   3   5     3054.02     3318.87     62.65 o 
  -4   3   5        3.40        4.36      4.25 o 
  -3   3   5       58.37       51.48      8.86 o 
  -2   3   5        1.46        2.45      3.33 o 
  -1   3   5       97.38       88.40      9.18 o 
   0   3   5      179.93      114.99     97.95 o 
   1   3   5      441.74      424.16     16.14 o 
   2   3   5     1040.64     1029.40     22.79 o 
   3   3   5      419.44      398.46     37.17 o 
   4   3   5       11.67        8.79      5.07 o 
   5   3   5        5.14        7.29      5.01 o 
  -8   4   5      143.90      117.06     19.63 o 
  -7   4   5      220.08      221.94     20.94 o 
  -6   4   5      985.23      908.99     37.06 o 
  -5   4   5       11.66        9.49      5.60 o 
  -4   4   5      571.62      580.42     26.27 o 
  -3   4   5      627.52      661.20     26.76 o 
  -2   4   5      579.89      586.66     17.23 o 
  -1   4   5     1012.73     1082.53     32.63 o 
   0   4   5      816.53      790.87     43.60 o 
   1   4   5      157.04      172.06     10.22 o 
   2   4   5        1.91        3.13      3.41 o 
   3   4   5      357.25      337.70     22.62 o 
   4   4   5        4.16        4.99      5.80 o 
  -7   5   5       72.96       65.31     14.24 o 
  -6   5   5        2.45        2.70      6.00 o 
  -5   5   5      379.37      337.11     22.60 o 
  -4   5   5      654.53      622.63     28.81 o 
  -3   5   5      622.58      634.17     28.16 o 
  -2   5   5      201.58      188.90     11.23 o 
  -1   5   5      732.47      761.17     30.23 o 
   0   5   5       48.77       51.20      7.62 o 
   1   5   5       47.31       28.47      8.50 o 
   2   5   5      750.36      725.84     32.97 o 
   3   5   5        4.62        8.03      6.12 o 
   4   5   5      378.31      366.75     26.60 o 
  -7   6   5        7.51       11.69      9.74 o 
  -6   6   5      244.93      225.84     21.43 o 
  -5   6   5      288.35      252.66     21.21 o 
  -4   6   5      636.18      583.39     30.09 o 
  -3   6   5      347.24      330.09     22.60 o 
  -2   6   5        6.74        9.26      4.73 o 
  -1   6   5       99.11       97.56     14.48 o 
   0   6   5       10.54        7.02      5.71 o 
   1   6   5      166.40      198.49     18.42 o 
   2   6   5       37.01       33.89      9.96 o 
   3   6   5      362.03      352.00     26.11 o 
  -6   7   5        6.27        9.45      9.51 o 
  -5   7   5      336.12      305.06     24.60 o 
  -4   7   5      406.47      391.24     26.72 o 
  -3   7   5       35.82       27.37      9.99 o 
  -2   7   5      284.01      249.18     15.17 o 
  -1   7   5       25.55       23.76      6.54 o 
   0   7   5      234.54      231.05     20.26 o 
   1   7   5       10.39       24.83      9.04 o 
  -4   8   5        1.33        2.72      8.66 o 
  -3   8   5      341.92      304.25     26.15 o 
  -2   8   5        5.78       -0.30      5.80 o 
  -1   8   5      248.99      307.82     18.01 o 
   0   8   5        6.74       13.79      7.62 o 
   0 -10   6       24.91       25.93      9.49 o 
   1 -10   6       26.37       33.64     10.66 o 
   2 -10   6      110.54      117.10     18.73 o 
  -2  -9   6       17.64       10.68      7.98 o 
  -1  -9   6      218.57      220.01     19.99 o 
   0  -9   6       29.69       44.33     11.20 o 
   1  -9   6        7.09       15.88      7.87 o 
   2  -9   6       69.72       82.92     15.74 o 
   3  -9   6      194.55      220.64     21.48 o 
   4  -9   6       34.55       27.98     11.38 o 
  -3  -8   6      247.33      256.87     20.98 o 
  -2  -8   6      731.74      746.39     34.03 o 
  -1  -8   6       87.07       96.52     14.96 o 
   0  -8   6      260.91      249.13     20.06 o 
   1  -8   6        0.60        3.69      5.11 o 
   2  -8   6       31.78       31.91     10.21 o 
   3  -8   6       44.65       42.44     11.72 o 
   4  -8   6      202.65      183.94     18.71 o 
   5  -8   6        0.32        0.31      7.56 o 
  -3  -7   6      511.72      509.20     26.72 o 
  -2  -7   6      412.91      379.23     23.32 o 
  -1  -7   6      386.19      351.66     22.38 o 
   0  -7   6       27.30       17.32      7.74 o 
   1  -7   6      344.59      310.96     21.07 o 
   2  -7   6      252.94      207.80     17.65 o 
   3  -7   6      410.83      454.53     25.77 o 
   4  -7   6      102.95      114.29     16.28 o 
   5  -7   6      273.18      297.28     22.38 o 
  -5  -6   6      166.43      170.67     18.15 o 
  -4  -6   6       77.69       81.84      9.49 o 
  -3  -6   6       39.96       29.87      6.02 o 
  -2  -6   6      175.71      161.09     14.82 o 
  -1  -6   6       10.12       12.66      6.30 o 
   0  -6   6     2095.47     2136.76     49.57 o 
   1  -6   6      225.50      203.05     16.37 o 
   2  -6   6      270.09      288.22     19.41 o 
   3  -6   6        1.93        2.33      3.48 o 
   4  -6   6      229.61      221.17     12.08 o 
   5  -6   6      183.83      193.81     17.38 o 
   6  -6   6      157.17      173.08     18.24 o 
  -6  -5   6       27.58       28.81     11.11 o 
  -5  -5   6      134.60      156.39     16.03 o 
  -4  -5   6        1.26        3.52      3.53 o 
  -3  -5   6      507.77      523.10     16.35 o 
  -2  -5   6       14.23       19.35      4.33 o 
  -1  -5   6     3357.38     3334.28     58.22 o 
   0  -5   6      227.41      189.79     14.62 o 
   1  -5   6      344.54      339.67     12.08 o 
   2  -5   6       85.64       83.72      7.31 o 
   3  -5   6       77.32       80.33      7.56 o 
   4  -5   6      274.62      282.46     13.10 o 
   5  -5   6       91.73       82.18     13.79 o 
   6  -5   6      166.35      177.08     18.26 o 
  -7  -4   6       31.97       33.40     12.86 o 
  -6  -4   6      262.26      268.97     21.68 o 
  -5  -4   6        7.73       12.86      6.81 o 
  -4  -4   6      319.62      313.99     13.13 o 
  -3  -4   6       28.77       32.52      5.11 o 
  -2  -4   6      847.61      837.79     36.92 o 
  -1  -4   6       60.05       57.36      5.02 o 
   0  -4   6     2867.52     2793.66     49.23 o 
   1  -4   6      189.04      149.00      8.14 o 
   2  -4   6      109.74       99.59      7.44 o 
   3  -4   6      789.88      747.33     24.60 o 
   4  -4   6        0.90        3.06      4.79 o 
   5  -4   6      271.71      285.88     20.73 o 
   6  -4   6       36.47       29.80      9.87 o 
  -7  -3   6      437.97      452.50     29.24 o 
  -6  -3   6       44.89       29.87      9.38 o 
  -5  -3   6      153.72      153.54     10.17 o 
  -4  -3   6       26.01       24.58      4.94 o 
  -3  -3   6      668.12      679.62     16.32 o 
  -2  -3   6      584.79      580.43     13.11 o 
  -1  -3   6      429.66      390.28     20.15 o 
   0  -3   6      829.98      826.38     25.14 o 
   1  -3   6      620.99      575.93     26.20 o 
   2  -3   6      453.18      400.20     23.60 o 
   3  -3   6        1.40        6.14      3.13 o 
   4  -3   6      451.21      401.39     22.78 o 
   5  -3   6       64.97       47.18     10.91 o 
   6  -3   6      224.78      213.85     19.86 o 
  -7  -2   6        0.66        1.30      6.39 o 
  -6  -2   6      156.59      157.20     15.81 o 
  -5  -2   6       12.99       15.94      4.50 o 
  -4  -2   6     1063.06     1104.61     45.90 o 
  -3  -2   6      709.39      731.67     34.91 o 
  -2  -2   6      215.71      227.19     13.26 o 
  -1  -2   6     1199.14     1257.11     15.36 o 
   0  -2   6      509.93      498.34     18.67 o 
   1  -2   6     5740.08     5645.17    251.29 o 
   2  -2   6       39.14       43.27      5.12 o 
   3  -2   6      151.92      158.22     16.12 o 
   4  -2   6       50.89       47.48     12.32 o 
   5  -2   6       20.20       13.49      7.22 o 
   6  -2   6       25.77       16.42      8.34 o 
  -8  -1   6       95.92       94.07     18.08 o 
  -7  -1   6      339.14      339.02     24.49 o 
  -6  -1   6      154.46      150.37     10.23 o 
  -5  -1   6      168.56      174.25     10.08 o 
  -4  -1   6      321.45      323.46     12.15 o 
  -3  -1   6     1016.98     1147.36     55.02 o 
  -2  -1   6      354.69      359.96      9.63 o 
  -1  -1   6     1107.94     1221.58     65.80 o 
   0  -1   6     4514.91     5215.15     56.56 o 
   1  -1   6        2.97        1.23      1.42 o 
   2  -1   6      700.36      687.38     60.32 o 
   3  -1   6       59.06       67.25     13.36 o 
   4  -1   6      456.23      454.85     38.65 o 
   5  -1   6      257.10      253.67     32.51 o 
   6  -1   6       34.06       27.44     11.13 o 
  -8   0   6       53.21       43.97     13.13 o 
  -7   0   6      738.73      763.71     35.17 o 
  -6   0   6     1064.72     1059.15     25.47 o 
  -5   0   6        3.03        6.21      3.43 o 
  -4   0   6      361.38      355.54     19.88 o 
  -3   0   6      493.47      533.99     18.68 o 
  -2   0   6       47.06       37.53      4.36 o 
  -1   0   6     3714.43     4320.98    275.77 o 
   0   0   6      199.65      233.63     10.60 o 
   1   0   6     1433.36     1439.51    112.20 o 
   2   0   6       26.74       22.36      4.24 o 
   3   0   6      507.93      538.16     21.88 o 
   4   0   6      541.85      577.07     55.95 o 
   5   0   6      244.80      263.38     37.13 o 
   6   0   6       85.40       85.91     11.31 o 
  -8   1   6       57.40       52.26     14.19 o 
  -7   1   6       44.52       35.64      7.14 o 
  -6   1   6      339.86      355.23     12.54 o 
  -5   1   6       34.52       29.30      8.07 o 
  -4   1   6        5.83        5.22      4.07 o 
  -3   1   6      502.06      580.33     20.22 o 
  -2   1   6     2895.05     3539.49     44.42 o 
  -1   1   6       14.89       20.29      3.52 o 
   0   1   6     1943.59     2100.34     46.57 o 
   1   1   6      970.15     1017.91     80.43 o 
   2   1   6      821.05      878.53     51.29 o 
   3   1   6      122.28      110.27      8.52 o 
   4   1   6       83.57       83.15      9.39 o 
   5   1   6      120.69      133.89     11.74 o 
   6   1   6       80.68       81.43     11.49 o 
  -8   2   6       83.58       76.42     16.03 o 
  -7   2   6      300.09      265.35     21.25 o 
  -6   2   6      307.07      297.31     20.82 o 
  -5   2   6     1042.27     1067.40     34.90 o 
  -4   2   6      106.09       90.45     10.10 o 
  -3   2   6      793.88      846.96     26.15 o 
  -2   2   6      153.00      167.59     11.65 o 
  -1   2   6      141.37      127.60     10.17 o 
   0   2   6      839.87      839.60     50.31 o 
   1   2   6     1264.87     1474.71     53.89 o 
   2   2   6      803.40      830.27     20.46 o 
   3   2   6      257.81      253.88     12.67 o 
   4   2   6        3.25        4.77      4.86 o 
   5   2   6        7.86       11.80      6.04 o 
  -8   3   6      205.99      182.61     21.12 o 
  -7   3   6       54.74       45.45     12.01 o 
  -6   3   6      959.72      946.61     37.02 o 
  -5   3   6        1.62        2.05      4.23 o 
  -4   3   6      437.93      477.69     23.05 o 
  -3   3   6      244.72      234.94     15.45 o 
  -2   3   6     1041.30     1082.44     30.92 o 
  -1   3   6        8.44        8.07      4.72 o 
   0   3   6      782.82      800.86     19.91 o 
   1   3   6     1926.30     2050.30     31.28 o 
   2   3   6        1.29        2.59      3.31 o 
   3   3   6      233.56      258.10     13.48 o 
   4   3   6        3.13        4.58      4.35 o 
   5   3   6       87.93      101.74     13.98 o 
  -7   4   6      244.59      231.57     21.86 o 
  -6   4   6       54.67       44.48     11.20 o 
  -5   4   6      523.68      518.44     27.05 o 
  -4   4   6       25.08       21.61      7.40 o 
  -3   4   6       20.15       21.93      7.24 o 
  -2   4   6      302.26      305.88     13.17 o 
  -1   4   6     1489.88     1611.46     41.22 o 
   0   4   6      573.67      594.37     17.05 o 
   1   4   6       43.07       47.35      6.75 o 
   2   4   6      838.54      831.15     33.64 o 
   3   4   6        1.89        4.32      5.40 o 
   4   4   6      237.45      267.82     22.08 o 
  -7   5   6       32.25       20.69      9.87 o 
  -6   5   6      168.47      173.01     18.33 o 
  -5   5   6      590.01      539.76     28.97 o 
  -4   5   6      258.15      264.54     19.99 o 
  -3   5   6      127.53      113.93     13.31 o 
  -2   5   6        1.25        0.56      3.37 o 
  -1   5   6      242.64      241.56     18.04 o 
   0   5   6      267.60      244.37     18.67 o 
   1   5   6      125.53      138.08     14.69 o 
   2   5   6        0.37        0.52      5.08 o 
   3   5   6      511.41      519.45     30.54 o 
  -6   6   6      178.88      161.09     18.64 o 
  -5   6   6      222.63      182.86     19.18 o 
  -4   6   6      797.11      698.38     33.60 o 
  -3   6   6      440.93      384.29     24.78 o 
  -2   6   6      233.40      218.61     13.52 o 
  -1   6   6      117.22      103.63     15.25 o 
   0   6   6      187.28      174.99     17.05 o 
   1   6   6        9.40       13.61      7.13 o 
  -5   7   6       93.69       85.08     17.34 o 
  -4   7   6       98.80       80.83     15.79 o 
  -3   7   6      482.30      501.48     30.79 o 
  -2   7   6       17.83       21.87      7.56 o 
  -1   7   6      157.15      173.73     20.36 o 
   0   7   6        3.82        2.20      6.27 o 
   1   7   6      270.02      293.77     24.27 o 
  -3   8   6        0.19       -1.39      9.20 o 
  -2   8   6      126.83      118.98     14.61 o 
  -2  -9   7      215.18      239.94     21.77 o 
  -1  -9   7        2.69        5.55      6.81 o 
   0  -9   7       64.41       62.16     13.22 o 
   1  -9   7       10.26        9.65      7.20 o 
   2  -9   7      267.94      318.20     25.68 o 
   3  -9   7       32.14       27.84     11.54 o 
   4  -9   7      268.97      296.56     25.95 o 
  -3  -8   7      235.37      210.68     19.66 o 
  -2  -8   7       33.62       42.93     11.18 o 
  -1  -8   7      408.36      405.30     25.84 o 
   0  -8   7      176.45      150.63     16.30 o 
   1  -8   7        8.91       15.25      8.25 o 
   2  -8   7       34.02       41.33     11.65 o 
   3  -8   7      423.87      454.35     27.95 o 
   4  -8   7        8.21       10.61      9.00 o 
  -3  -7   7       34.70       26.24      9.09 o 
  -2  -7   7      210.21      225.77     18.91 o 
  -1  -7   7       35.34       34.41      9.15 o 
   0  -7   7      150.62      142.18     14.87 o 
   1  -7   7       23.50       16.73      7.69 o 
   2  -7   7       15.07       15.74      7.80 o 
   3  -7   7      108.68      115.26     16.39 o 
   4  -7   7      494.45      515.94     28.20 o 
  -4  -6   7        4.86        8.41      6.54 o 
  -3  -6   7      617.98      618.70     28.85 o 
  -2  -6   7        4.96        3.80      5.26 o 
  -1  -6   7      230.62      206.65     17.11 o 
   0  -6   7     1014.92      977.62     35.11 o 
   1  -6   7      329.54      336.41     21.23 o 
   2  -6   7      172.56      185.52     10.56 o 
   3  -6   7        7.96        7.93      4.03 o 
   4  -6   7       52.24       63.92      8.51 o 
   5  -6   7      120.76      114.38     14.10 o 
   6  -6   7       88.77       79.86     15.38 o 
  -4  -5   7      279.51      285.70     19.61 o 
  -3  -5   7        3.68        3.31      4.97 o 
  -2  -5   7     1751.34     1725.12     44.44 o 
  -1  -5   7      516.80      481.22     23.46 o 
   0  -5   7     1081.00     1064.18     34.21 o 
   1  -5   7      441.26      403.33     14.15 o 
   2  -5   7      329.79      290.45     46.06 o 
   3  -5   7      336.38      332.12     13.83 o 
   4  -5   7       16.01       13.52      6.23 o 
   5  -5   7      602.64      610.87     30.79 o 
   6  -5   7        0.17        4.34      6.52 o 
  -6  -4   7       39.66       46.17     11.83 o 
  -5  -4   7      157.86      173.26     11.21 o 
  -4  -4   7      286.59      272.89     28.18 o 
  -3  -4   7     1171.65     1144.67     35.53 o 
  -2  -4   7      239.91      204.94     15.11 o 
  -1  -4   7      816.81      755.75     27.48 o 
   0  -4   7      106.11       94.23     10.93 o 
   1  -4   7      517.20      457.73     14.66 o 
   2  -4   7     1020.06      936.42     65.67 o 
   3  -4   7       69.06       73.90      8.00 o 
   4  -4   7      949.16      908.42     34.81 o 
   5  -4   7       26.73       21.97      8.61 o 
   6  -4   7      198.47      192.08     19.81 o 
  -7  -3   7        1.66        5.60      8.05 o 
  -6  -3   7      248.56      287.28     20.98 o 
  -5  -3   7       11.11        9.18      4.22 o 
  -4  -3   7      442.85      452.37     32.44 o 
  -3  -3   7      899.06      930.88     20.26 o 
  -2  -3   7      208.11      146.56     12.57 o 
  -1  -3   7      539.11      476.12     21.00 o 
   0  -3   7       64.54       52.11      8.82 o 
   1  -3   7      188.13      181.96     13.13 o 
   2  -3   7       39.21       35.56      5.36 o 
   3  -3   7      471.62      430.63     22.33 o 
   4  -3   7       22.97       27.14      8.61 o 
   5  -3   7      385.33      358.21     24.38 o 
   6  -3   7        2.59        6.61      6.61 o 
  -7  -2   7      120.56      124.59     18.19 o 
  -6  -2   7        1.16        4.15      3.90 o 
  -5  -2   7      399.98      412.75     15.44 o 
  -4  -2   7      690.17      736.78     18.52 o 
  -3  -2   7       19.93       17.72      3.72 o 
  -2  -2   7     1747.22     1804.59     47.51 o 
  -1  -2   7        9.02        9.18      4.72 o 
   0  -2   7      952.79      963.48     27.55 o 
   1  -2   7      143.39      118.72     10.28 o 
   2  -2   7      224.59      200.06      9.62 o 
   3  -2   7      126.31      105.61     11.85 o 
   4  -2   7      278.27      226.82     18.33 o 
   5  -2   7       36.73       32.97      9.51 o 
   6  -2   7      152.26      135.63     19.75 o 
  -7  -1   7      210.25      214.86     20.13 o 
  -6  -1   7      441.95      443.93     17.10 o 
  -5  -1   7      616.45      636.62     18.74 o 
  -4  -1   7      318.77      310.74     16.68 o 
  -3  -1   7      652.14      612.04     68.90 o 
  -2  -1   7        4.15        3.31      2.19 o 
  -1  -1   7     4153.06     4977.25    340.24 o 
   0  -1   7      544.68      564.27     20.47 o 
   1  -1   7     1002.30     1036.99    140.04 o 
   2  -1   7       40.28       38.85      5.46 o 
   3  -1   7        7.01        8.32      5.35 o 
   4  -1   7      201.45      176.31     16.80 o 
   5  -1   7      196.49      175.30     18.94 o 
   6  -1   7      240.78      223.54     22.80 o 
  -8   0   7      128.67      132.21     20.51 o 
  -7   0   7      105.28      105.67     11.31 o 
  -6   0   7      189.55      194.85     11.80 o 
  -5   0   7      127.58      122.66      9.01 o 
  -4   0   7      300.70      295.44     12.11 o 
  -3   0   7      769.83      849.31     76.11 o 
  -2   0   7     2709.96     3058.45    198.86 o 
  -1   0   7      311.83      318.91     28.29 o 
   0   0   7     1257.03     1396.82     69.48 o 
   1   0   7      597.99      554.80     42.67 o 
   2   0   7      686.36      669.72     69.32 o 
   3   0   7      116.61      112.11     16.97 o 
   4   0   7       33.85       30.07      9.47 o 
   5   0   7      321.41      307.58     24.67 o 
  -8   1   7      116.65      113.95     19.39 o 
  -7   1   7      785.64      779.99     24.63 o 
  -6   1   7       62.40       58.52      6.78 o 
  -5   1   7        8.29       11.43      3.53 o 
  -4   1   7      248.95      233.17     12.70 o 
  -3   1   7      619.92      698.71     22.85 o 
  -2   1   7       40.03       57.54      7.38 o 
  -1   1   7     1671.27     1889.03     17.78 o 
   0   1   7      104.09      111.14      6.82 o 
   1   1   7      720.17      762.09     25.23 o 
   2   1   7      732.14      696.40     69.87 o 
   3   1   7      155.20      154.59     14.02 o 
   4   1   7      132.52      130.91     14.82 o 
   5   1   7       59.25       61.44     14.71 o 
  -8   2   7      144.73      144.04     21.16 o 
  -7   2   7        1.61        0.42      3.17 o 
  -6   2   7      893.71      913.15     35.67 o 
  -5   2   7        0.84        1.71      4.84 o 
  -4   2   7      389.60      411.80     20.67 o 
  -3   2   7      702.96      766.95     25.88 o 
  -2   2   7      933.84     1013.27     28.09 o 
  -1   2   7      143.52      148.05     11.42 o 
   0   2   7      279.25      284.71     15.54 o 
   1   2   7      798.08      806.92     30.32 o 
   2   2   7       52.48       48.04      6.88 o 
   3   2   7      176.22      185.33     11.47 o 
   4   2   7       49.12       57.24      8.80 o 
   5   2   7       31.57       36.94      8.46 o 
  -7   3   7      179.59      179.22     18.71 o 
  -6   3   7       89.79       87.37     14.57 o 
  -5   3   7     2158.37     2169.34     52.51 o 
  -4   3   7      127.36      108.69     12.39 o 
  -3   3   7       24.81       23.61      6.97 o 
  -2   3   7      266.76      259.28     16.60 o 
  -1   3   7      855.52      928.93     29.69 o 
   0   3   7     1934.10     2104.06     45.20 o 
   1   3   7      294.85      322.53     13.57 o 
   2   3   7      429.82      457.42     18.40 o 
   3   3   7       48.09       38.22      6.95 o 
   4   3   7       11.28       13.80      6.01 o 
  -7   4   7       19.37       21.23     10.41 o 
  -6   4   7      135.55      120.34     17.56 o 
  -5   4   7      336.37      303.24     21.54 o 
  -4   4   7       98.55      107.25     13.16 o 
  -3   4   7        2.53        0.67      5.08 o 
  -2   4   7      112.47      111.32      9.08 o 
  -1   4   7      429.33      473.28     23.57 o 
   0   4   7      119.02      123.17      9.17 o 
   1   4   7      408.08      430.33     23.91 o 
   2   4   7        0.51       -0.02      5.22 o 
   3   4   7      365.32      388.48     25.39 o 
  -7   5   7      115.94      103.36     18.51 o 
  -6   5   7      193.04      193.86     19.72 o 
  -5   5   7       67.47       59.60     13.13 o 
  -4   5   7      595.65      538.64     28.65 o 
  -3   5   7       66.17       55.14     11.87 o 
  -2   5   7      370.55      364.31     16.21 o 
  -1   5   7       10.43       11.90      6.45 o 
   0   5   7      112.99      116.11     13.88 o 
   1   5   7       27.00       20.26      7.85 o 
   2   5   7      493.45      570.84     31.15 o 
  -6   6   7        7.46        5.02      8.70 o 
  -5   6   7      281.44      266.77     23.12 o 
  -4   6   7      173.18      157.45     18.22 o 
  -3   6   7      329.30      307.49     23.16 o 
  -2   6   7        1.15       -0.11      4.44 o 
  -1   6   7      378.47      403.85     18.72 o 
   0   6   7       14.87       18.60      8.30 o 
   1   6   7      179.31      212.32     20.15 o 
  -4   7   7      229.74      196.01     21.95 o 
  -3   7   7       17.14        5.80      9.20 o 
  -2   7   7       51.99       43.32      9.76 o 
  -1   7   7       39.52       46.42     10.37 o 
  -2  -9   8        0.97       -0.40      7.13 o 
  -1  -9   8      520.03      608.60     33.98 o 
   0  -9   8        8.37       13.00      7.53 o 
   1  -9   8      207.67      202.38     21.16 o 
   2  -9   8        1.34        0.85      7.60 o 
   3  -9   8      275.19      302.39     26.22 o 
  -3  -8   8       57.76       45.56     11.74 o 
  -2  -8   8      115.94      123.26     17.86 o 
  -1  -8   8       35.99       27.12      9.56 o 
   0  -8   8      293.57      336.17     24.29 o 
   1  -8   8        9.91        9.02      7.56 o 
   2  -8   8      373.99      388.12     26.33 o 
   3  -8   8       93.56       83.46     15.67 o 
   4  -8   8      332.24      349.80     26.11 o 
  -4  -7   8        2.44        9.78      7.76 o 
  -3  -7   8      338.07      357.55     24.56 o 
  -2  -7   8       22.21       18.28      8.21 o 
  -1  -7   8        6.05        9.99      6.52 o 
   0  -7   8       46.11       46.13     11.06 o 
   1  -7   8      103.02       98.28     15.25 o 
   2  -7   8       81.09       63.78     12.77 o 
   3  -7   8      358.19      349.55     23.57 o 
   4  -7   8        5.35       14.17      8.73 o 
  -4  -6   8      380.22      352.16     23.57 o 
  -3  -6   8       74.47       94.66     14.82 o 
  -2  -6   8      141.38      132.37     14.35 o 
  -1  -6   8      153.43      129.09     14.17 o 
   0  -6   8      423.35      397.45     23.52 o 
   1  -6   8      191.88      189.50     10.74 o 
   2  -6   8        5.98        3.55      4.01 o 
   3  -6   8      276.69      275.01     13.58 o 
   4  -6   8       41.18       41.24     10.23 o 
   5  -6   8      133.12      162.24     17.50 o 
  -5  -5   8      295.58      307.85     22.08 o 
  -4  -5   8      228.92      187.51     17.20 o 
  -3  -5   8      955.13      971.78     35.87 o 
  -2  -5   8      164.68      161.58     14.91 o 
  -1  -5   8       71.52       61.58     11.02 o 
   0  -5   8      907.13      904.33     32.88 o 
   1  -5   8      113.22       94.52      7.82 o 
   2  -5   8      255.46      267.40     12.63 o 
   3  -5   8       32.96       36.35      6.38 o 
   4  -5   8      710.84      669.23     31.17 o 
   5  -5   8        0.60        3.37      5.58 o 
  -5  -4   8        5.79        4.79      5.31 o 
  -4  -4   8      792.98      842.71     33.10 o 
  -3  -4   8     1329.37     1386.38     41.04 o 
  -2  -4   8      641.65      602.12     26.67 o 
   0  -4   8       53.53       51.90      9.67 o 
   1  -4   8      487.22      466.24     18.29 o 
   2  -4   8      137.80      113.27     12.40 o 
   3  -4   8      511.88      488.17     16.89 o 
   4  -4   8      172.83      151.22     15.90 o 
   5  -4   8      324.52      283.45     22.40 o 
  -6  -3   8        3.57        4.25      6.66 o 
  -5  -3   8      245.83      282.85     19.95 o 
  -4  -3   8      309.44      301.78     19.90 o 
  -3  -3   8      629.63      626.37     26.90 o 
  -2  -3   8     1315.10     1314.06     37.42 o 
  -1  -3   8      487.42      499.91     22.78 o 
   0  -3   8       85.10       72.30     11.00 o 
   1  -3   8       27.92       22.68      6.61 o 
   2  -3   8      828.72      791.47     43.38 o 
   3  -3   8       58.95       36.81      9.09 o 
   4  -3   8      638.90      597.33     30.25 o 
   5  -3   8       96.92       81.97     15.00 o 
  -7  -2   8       18.21       28.34     10.46 o 
  -6  -2   8      126.85      150.29     11.11 o 
  -5  -2   8      211.04      219.15     18.73 o 
  -4  -2   8      265.86      257.39     17.90 o 
  -3  -2   8     1732.33     1729.32     43.45 o 
  -2  -2   8       10.68       12.86      5.60 o 
  -1  -2   8      482.23      383.10     19.48 o 
   0  -2   8       23.12       36.95      7.94 o 
   1  -2   8      347.40      348.52     27.39 o 
   2  -2   8       11.59        5.68      3.39 o 
   3  -2   8      668.11      569.29     27.86 o 
   4  -2   8       73.26       76.06     13.72 o 
  -7  -1   8       24.41       20.91      9.51 o 
  -6  -1   8      294.52      273.88     21.53 o 
  -5  -1   8      210.93      195.70     11.15 o 
  -4  -1   8      554.49      562.56     29.69 o 
  -3  -1   8       63.80       51.93      9.90 o 
  -2  -1   8     2122.14     2148.00     46.08 o 
  -1  -1   8      500.59      560.50     22.94 o 
   0  -1   8      943.01     1040.30     29.75 o 
   1  -1   8      285.75      294.71     34.43 o 
   2  -1   8       41.33       34.84      8.73 o 
   3  -1   8       62.81       37.17      9.47 o 
   4  -1   8      114.36      104.98     16.53 o 
   5  -1   8      303.09      298.79     24.60 o 
  -7   0   8      477.83      459.10     19.41 o 
  -6   0   8       76.77       70.26      8.97 o 
  -5   0   8        7.51        7.62      3.71 o 
  -4   0   8        1.08        3.61      3.06 o 
  -3   0   8     1517.91     1694.41    103.48 o 
  -2   0   8      526.90      551.61     23.68 o 
  -1   0   8     2734.38     2901.14     51.32 o 
   0   0   8       84.09       88.40      9.69 o 
   1   0   8        4.40        3.35      3.04 o 
   2   0   8       81.77       76.64     12.26 o 
   3   0   8       14.36       15.67      7.49 o 
   4   0   8      473.07      473.51     28.61 o 
   5   0   8       39.52       43.04     13.38 o 
  -7   1   8       62.86       71.73      9.82 o 
  -6   1   8      442.89      424.69     14.54 o 
  -5   1   8       55.63       57.45      6.32 o 
  -4   1   8     1049.38     1073.36     36.40 o 
  -3   1   8      440.95      471.15     27.51 o 
  -2   1   8      897.86      907.92     45.47 o 
  -1   1   8      374.56      378.09     12.94 o 
   0   1   8       62.33       65.51      9.81 o 
   1   1   8      922.92      905.07     32.34 o 
   2   1   8        7.29        5.11      5.15 o 
   3   1   8      400.39      377.28     24.29 o 
   4   1   8       55.82       55.64     13.90 o 
   5   1   8       31.01       25.93     11.87 o 
  -7   2   8      234.66      232.85     12.12 o 
  -6   2   8       31.39       29.74      5.52 o 
  -5   2   8      954.01     1000.00     34.84 o 
  -4   2   8        1.79       -0.29      4.36 o 
  -3   2   8      490.80      494.00     21.70 o 
  -2   2   8     1150.45     1353.66     33.67 o 
  -1   2   8      422.64      450.60     15.26 o 
   0   2   8     1664.65     1996.26     24.25 o 
   1   2   8      242.37      254.28     17.32 o 
   2   2   8      352.93      338.33     21.97 o 
   3   2   8        4.16       11.45      7.29 o 
   4   2   8       35.58       41.99     12.71 o 
  -7   3   8        4.85        6.90      7.44 o 
  -6   3   8      349.34      347.34     23.84 o 
  -5   3   8       29.51       35.11      9.58 o 
  -4   3   8      157.47      174.25     15.32 o 
  -3   3   8      343.84      340.08     19.84 o 
  -2   3   8      158.74      180.03     15.23 o 
  -1   3   8      346.14      399.99     20.44 o 
   0   3   8      427.09      439.63     15.72 o 
   1   3   8      467.19      517.28     17.78 o 
   2   3   8        0.52        3.23      4.00 o 
   3   3   8      166.79      186.14     18.96 o 
  -7   4   8      130.13      136.17     20.49 o 
  -6   4   8      207.00      210.32     20.24 o 
  -5   4   8      406.95      372.94     24.04 o 
  -4   4   8       97.73      101.49     15.16 o 
  -3   4   8        1.18        3.44      5.64 o 
  -2   4   8      659.71      694.20     20.90 o 
  -1   4   8       25.23       34.00      8.84 o 
   0   4   8      201.07      210.59     17.07 o 
   1   4   8       11.72       12.95      6.61 o 
   2   4   8       82.24       96.05     15.25 o 
   3   4   8        0.44        8.41      6.72 o 
  -6   5   8       13.11       18.40     10.08 o 
  -5   5   8      214.38      225.59     20.78 o 
  -4   5   8      358.78      361.92     24.20 o 
  -3   5   8      395.80      402.33     24.94 o 
  -2   5   8       97.43       93.98     10.78 o 
  -1   5   8      516.61      298.79    274.58 o 
   0   5   8      144.44      150.56     15.81 o 
   1   5   8      167.53      201.70     18.80 o 
   2   5   8       53.18       71.92     14.51 o 
  -5   6   8        4.40        6.43      8.79 o 
  -4   6   8      313.13      280.12     23.34 o 
  -3   6   8       18.38       21.54     10.50 o 
  -2   6   8      322.24      343.05     17.89 o 
  -1   6   8       32.66       42.48      8.47 o 
   0   6   8      228.21      267.98     22.44 o 
  -1  -9   9        0.27        3.42      7.08 o 
   0  -9   9      163.30      170.42     18.82 o 
   1  -9   9        2.10        0.76      8.05 o 
   2  -9   9      139.63      169.86     21.16 o 
  -3  -8   9       43.03       73.70     15.07 o 
  -2  -8   9       39.27       40.41     11.31 o 
  -1  -8   9      255.33      272.19     22.49 o 
   0  -8   9        7.73       13.90      8.39 o 
   1  -8   9      437.49      464.53     29.33 o 
   2  -8   9      146.29      159.25     19.14 o 
   3  -8   9       50.70       41.96     12.93 o 
  -4  -7   9      413.48      426.30     27.86 o 
  -3  -7   9       23.86       28.45      9.90 o 
  -2  -7   9       90.48      104.55     16.33 o 
  -1  -7   9       20.62       20.87      8.55 o 
   0  -7   9      591.33      577.74     30.68 o 
   1  -7   9      279.78      272.91     21.68 o 
   2  -7   9      147.84      138.85     16.78 o 
   3  -7   9      167.74      175.28     18.58 o 
  -5  -6   9      253.64      271.53     22.74 o 
  -4  -6   9      186.93      172.76     17.77 o 
  -3  -6   9      233.77      224.19     19.48 o 
  -2  -6   9      269.34      246.53     19.72 o 
  -1  -6   9        4.43        4.27      5.31 o 
   0  -6   9      289.89      297.49     21.50 o 
   1  -6   9      402.75      387.75     15.70 o 
   2  -6   9      687.47      678.99     21.16 o 
   3  -6   9      128.18      124.91     10.15 o 
   4  -6   9      199.83      208.45     18.98 o 
   5  -6   9       15.13       12.08      8.19 o 
  -5  -5   9       31.90       38.43     10.75 o 
  -4  -5   9        9.74       13.27      6.81 o 
  -3  -5   9      427.50      448.68     25.88 o 
  -2  -5   9      163.89      169.93     15.99 o 
  -1  -5   9      151.77      155.92     15.32 o 
   0  -5   9        5.30        8.37      6.05 o 
   1  -5   9       67.65       76.66      8.71 o 
   2  -5   9       36.18       28.52      5.94 o 
   3  -5   9      681.52      655.34     21.07 o 
   4  -5   9        6.24        0.52      5.42 o 
   5  -5   9      165.10      165.88     18.71 o 
  -6  -4   9       57.94       62.59     13.65 o 
  -5  -4   9      293.29      305.40     22.11 o 
  -4  -4   9      362.82      373.45     23.32 o 
  -3  -4   9       97.00       85.98     13.72 o 
  -2  -4   9     1232.22     1205.51     39.18 o 
  -1  -4   9        3.15        3.60      5.02 o 
   0  -4   9      192.14      189.65     16.08 o 
   1  -4   9       82.83       74.32      8.42 o 
   2  -4   9      381.43      428.31     52.43 o 
   3  -4   9      256.69      214.57     18.15 o 
   4  -4   9      227.09      194.26     18.24 o 
   5  -4   9       11.84       11.56      7.92 o 
  -6  -3   9      109.98      140.42     16.17 o 
  -5  -3   9      496.40      530.92     27.95 o 
  -4  -3   9      259.89      253.50     19.32 o 
  -3  -3   9     1216.38     1201.23     39.02 o 
  -2  -3   9      175.50      173.30     15.49 o 
  -1  -3   9      284.88      283.97     18.51 o 
   0  -3   9       91.72       79.00     11.94 o 
   1  -3   9      998.11      991.37     40.80 o 
   2  -3   9       87.32       73.74      8.27 o 
   3  -3   9      146.26      125.26     14.55 o 
   4  -3   9      410.97      378.92     25.41 o 
   5  -3   9      170.98      161.36     18.22 o 
  -6  -2   9      163.98      161.11     16.75 o 
  -5  -2   9      215.02      193.38     17.14 o 
  -4  -2   9      955.10      995.46     36.30 o 
  -3  -2   9      300.53      311.52     20.06 o 
  -2  -2   9      898.98      882.76     31.96 o 
  -1  -2   9        1.91       -0.54      3.87 o 
   0  -2   9      298.85      328.00     18.87 o 
   1  -2   9      874.61      814.69     44.87 o 
   2  -2   9     1393.66     1289.30     41.36 o 
   3  -2   9       18.45       24.22      8.41 o 
   4  -2   9      131.75      119.93     17.54 o 
  -7  -1   9      107.04      101.52     16.33 o 
  -6  -1   9       14.70       15.90      7.24 o 
  -5  -1   9       41.46       45.90     10.70 o 
  -4  -1   9       77.28       68.12     12.10 o 
  -3  -1   9      349.66      305.24     19.81 o 
  -2  -1   9       46.20       36.39      8.64 o 
  -1  -1   9     2123.15     2442.61     50.31 o 
   0  -1   9        2.00       -0.92      4.16 o 
   1  -1   9      142.53      134.71     15.32 o 
   2  -1   9      231.50      215.76     17.95 o 
   3  -1   9      425.84      365.90     24.27 o 
   4  -1   9      187.35      172.74     18.76 o 
   5  -1   9       23.90       19.30     10.86 o 
  -7   0   9        2.05        2.99      5.60 o 
  -6   0   9      499.31      501.46     28.25 o 
  -5   0   9      125.32      116.52     14.17 o 
  -4   0   9      102.52      105.18     12.98 o 
  -3   0   9      479.81      469.53     24.31 o 
  -2   0   9      812.29      780.91     29.82 o 
  -1   0   9      165.37      163.88     14.08 o 
   0   0   9       20.03       26.11      7.31 o 
   1   0   9       21.08       15.14      6.27 o 
   2   0   9        9.32       12.82      6.39 o 
   3   0   9      341.75      326.95     23.41 o 
   4   0   9       52.36       50.02     13.07 o 
  -7   1   9      290.24      282.43     16.17 o 
  -6   1   9        2.80        2.23      4.15 o 
  -5   1   9      749.68      759.95     35.07 o 
  -4   1   9      312.72      289.51     15.15 o 
  -3   1   9      371.32      344.29     15.08 o 
  -2   1   9     1440.75     1539.27     42.39 o 
  -1   1   9      253.79      290.51     18.42 o 
   0   1   9      207.17      268.47     16.91 o 
   1   1   9       21.57       19.05      6.97 o 
   2   1   9      484.34      491.14     27.19 o 
   3   1   9       80.67       87.17     15.67 o 
   4   1   9      114.95      122.61     19.48 o 
  -7   2   9        1.11        1.95      3.98 o 
  -6   2   9      127.27      124.36      9.31 o 
  -5   2   9      110.76       97.34      8.26 o 
  -4   2   9      668.54      677.99     21.84 o 
  -3   2   9      213.73      231.62     10.23 o 
  -2   2   9       56.95       61.76      8.11 o 
  -1   2   9     1040.27     1148.67     25.52 o 
   0   2   9      144.67      166.87     15.02 o 
   1   2   9      908.70      980.86     36.43 o 
   2   2   9        1.11       -1.21      5.17 o 
   3   2   9      179.25      182.23     18.89 o 
  -7   3   9       90.11       88.37      9.66 o 
  -6   3   9       55.06       43.09     11.40 o 
  -5   3   9      264.08      285.03     20.73 o 
  -4   3   9      508.13      506.86     25.66 o 
  -3   3   9       10.90       11.67      6.95 o 
  -2   3   9      444.48      478.64     23.86 o 
   0   3   9      455.64      480.19     25.17 o 
   1   3   9       85.79       76.13     13.25 o 
   2   3   9       63.87       64.34     13.22 o 
   3   3   9       36.15       51.97     13.92 o 
  -6   4   9       97.73       73.25     15.29 o 
  -5   4   9      119.17      111.30     16.98 o 
  -4   4   9      119.42      115.82     16.55 o 
  -3   4   9      643.59      679.01     30.68 o 
  -2   4   9        2.51        1.21      6.57 o 
  -1   4   9      438.10      519.32     19.21 o 
  -5   5   9       22.72       18.85     10.08 o 
  -4   5   9       95.17       96.52     16.24 o 
  -3   5   9       10.38        5.64      8.21 o 
  -2   5   9      742.33      802.22     35.08 o 
  -1   5   9       84.34       90.16     11.13 o 
   0   5   9       83.45      109.05     16.51 o 
  -4   6   9        6.14        2.61      9.49 o 
  -3   6   9      132.88      111.14     19.07 o 
  -2   6   9      130.02      132.89     14.61 o 
  -2  -8  10       74.29       57.93     13.70 o 
  -1  -8  10       28.31       31.15     10.57 o 
   0  -8  10       75.20      101.52     17.74 o 
   1  -8  10      408.22      412.67     28.67 o 
   2  -8  10       43.70       57.62     14.98 o 
  -4  -7  10       39.64       43.29     12.17 o 
  -3  -7  10      123.80      147.78     17.16 o 
  -2  -7  10       51.91       47.20     11.65 o 
  -1  -7  10      374.79      353.87     24.96 o 
   0  -7  10      390.92      368.26     25.77 o 
   1  -7  10      133.26      125.92     18.37 o 
   2  -7  10      368.71      384.54     26.47 o 
   3  -7  10        0.77       -0.83      7.53 o 
  -4  -6  10      184.70      195.81     19.57 o 
  -3  -6  10       28.71       36.95     10.50 o 
  -2  -6  10      108.34      109.43     16.66 o 
  -1  -6  10      145.20      140.20     16.12 o 
   0  -6  10      365.77      355.35     24.31 o 
   1  -6  10      274.05      272.51     14.72 o 
   2  -6  10        4.78        3.74      3.94 o 
   3  -6  10      509.97      510.36     20.00 o 
   4  -6  10       45.50       36.95     10.68 o 
  -5  -5  10      140.34      147.10     17.34 o 
  -4  -5  10       14.77       16.60      7.69 o 
  -3  -5  10      139.11      134.28     15.23 o 
  -2  -5  10        4.45        8.21      6.41 o 
  -1  -5  10       81.87       73.38     13.11 o 
   0  -5  10      866.29      886.25     35.44 o 
   1  -5  10      198.39      181.85     11.65 o 
   2  -5  10      456.23      445.24     17.84 o 
   3  -5  10        4.27        1.15      5.46 o 
   4  -5  10      140.89      130.08     15.70 o 
  -6  -4  10       41.25       45.77     12.28 o 
  -5  -4  10      126.32      121.55     15.00 o 
  -4  -4  10        1.71        3.17      5.08 o 
  -3  -4  10      965.70      956.28     37.47 o 
  -2  -4  10        0.76       -0.43      4.97 o 
  -1  -4  10        4.00        6.05      6.16 o 
   0  -4  10        8.64        6.43      5.91 o 
   1  -4  10      536.82      559.03     19.19 o 
   2  -4  10        9.21       11.46      4.55 o 
   3  -4  10      225.05      218.86     19.41 o 
   4  -4  10       90.56       74.87     14.55 o 
  -6  -3  10      337.28      366.71     25.59 o 
  -5  -3  10       36.97       36.54     10.59 o 
  -4  -3  10     1111.61     1131.31     41.11 o 
  -3  -3  10       47.89       34.63      9.15 o 
  -2  -3  10      785.02      789.70     32.63 o 
  -1  -3  10       21.98       27.12      8.14 o 
   0  -3  10       28.53       36.79      9.06 o 
   1  -3  10      681.28      675.28     42.47 o 
   2  -3  10      171.24      153.31     15.54 o 
   3  -3  10      155.44      134.48     15.72 o 
   4  -3  10       73.22       64.75     13.34 o 
  -6  -2  10       14.70        9.09      7.31 o 
  -5  -2  10      653.91      616.74     31.26 o 
  -4  -2  10       54.49       50.24     11.24 o 
  -3  -2  10      499.98      488.96     25.95 o 
  -2  -2  10        0.55       -0.20      4.23 o 
  -1  -2  10      592.87      600.39     27.14 o 
   0  -2  10      694.59      693.92     28.36 o 
   1  -2  10      291.68      293.53     17.46 o 
   2  -2  10      692.26      632.78     30.97 o 
   3  -2  10      201.23      166.31     17.09 o 
   4  -2  10      186.73      178.16     19.00 o 
  -7  -1  10        0.25        0.70      6.27 o 
  -6  -1  10      888.47      899.43     38.91 o 
  -5  -1  10       22.54       16.06      6.97 o 
  -4  -1  10       39.07       42.73     10.14 o 
  -3  -1  10       60.53       51.68     10.75 o 
  -2  -1  10      232.87      232.45     17.97 o 
  -1  -1  10      127.02      117.30     12.80 o 
   0  -1  10      883.67      912.76     31.87 o 
   1  -1  10      390.26      387.00     48.04 o 
   2  -1  10      339.27      294.36     21.81 o 
   3  -1  10      171.39      138.26     17.25 o 
   4  -1  10       14.70        9.90      8.66 o 
  -7   0  10      178.78      174.43     18.71 o 
  -6   0  10       65.53       65.78     13.65 o 
  -5   0  10      261.78      258.80     20.82 o 
  -4   0  10      572.09      512.32     27.55 o 
  -3   0  10      516.75      490.28     26.11 o 
  -2   0  10      417.89      413.19     23.16 o 
  -1   0  10      559.76      587.12     26.69 o 
   0   0  10       70.54       55.84     10.52 o 
   1   0  10       23.95       19.39      7.78 o 
   2   0  10      607.33      640.53     32.27 o 
   3   0  10        3.60        6.86      7.71 o 
   4   0  10      315.88      342.91     27.48 o 
  -7   1  10        5.53       11.54      7.87 o 
  -6   1  10      209.24      202.36     19.45 o 
  -5   1  10      298.28      298.72     22.42 o 
  -4   1  10      535.26      502.09     27.98 o 
  -3   1  10      220.41      193.27     17.25 o 
  -2   1  10        2.58        2.72      4.79 o 
  -1   1  10       42.37       43.54      9.74 o 
   0   1  10      113.51      138.35     14.10 o 
   1   1  10      528.39      534.39     28.70 o 
   2   1  10       17.11       12.59      7.80 o 
   3   1  10      479.18      474.29     30.52 o 
  -6   2  10      134.18      120.40     13.23 o 
  -5   2  10       98.56       84.07     10.78 o 
  -4   2  10      613.39      567.74     21.69 o 
  -3   2  10       55.53       52.97      8.23 o 
  -2   2  10      232.64      248.79     22.10 o 
  -1   2  10        1.14        3.62      5.55 o 
   1   2  10       36.56       40.59     11.06 o 
   2   2  10      101.65      140.89     17.47 o 
   3   2  10       19.96       19.23     11.22 o 
  -6   3  10       53.57       47.88      9.06 o 
  -2   3  10       61.63       66.06      9.34 o 
  -1   3  10      345.84      372.17     16.51 o 
   0   3  10       35.12       34.09     10.03 o 
   1   3  10       21.11       17.43      8.86 o 
   2   3  10       40.53       49.48     13.47 o 
  -4   5  10        2.98        3.17      8.66 o 
  -1  -8  11       82.88       75.88     15.25 o 
   0  -8  11      168.09      155.80     22.49 o 
   1  -8  11       90.02       93.04     18.42 o 
  -3  -7  11      180.99      173.01     19.50 o 
  -2  -7  11      177.92      189.40     19.52 o 
  -1  -7  11      154.33      166.24     19.72 o 
   0  -7  11       25.42       30.32     11.31 o 
   1  -7  11      326.64      313.97     25.23 o 
   2  -7  11        0.14       -1.19      7.15 o 
  -4  -6  11       42.29       45.90     12.12 o 
  -3  -6  11      169.19      154.75     17.41 o 
  -2  -6  11      260.97      263.57     21.95 o 
  -1  -6  11        6.25        7.56      7.47 o 
   0  -6  11      480.98      442.16     27.75 o 
   1  -6  11        2.45       -1.07      3.67 o 
   2  -6  11      217.07      222.11     14.03 o 
   3  -6  11       12.45       13.54      7.22 o 
  -5  -5  11        4.45        8.84      8.23 o 
  -4  -5  11       90.79      103.61     17.02 o 
  -3  -5  11       58.93       50.89     11.63 o 
  -2  -5  11        8.34        9.00      7.17 o 
  -1  -5  11      811.41      787.19     35.51 o 
   0  -5  11        4.25        5.98      6.45 o 
   1  -5  11      406.71      389.81     17.34 o 
   2  -5  11       32.40       35.72      7.44 o 
   3  -5  11      136.71      149.60     17.00 o 
  -5  -4  11       24.01       26.78      9.38 o 
  -4  -4  11      151.66      179.44     17.90 o 
  -3  -4  11        0.99        0.49      4.61 o 
  -2  -4  11      514.22      508.30     28.29 o 
  -1  -4  11       76.28       75.86     13.61 o 
   0  -4  11      558.08      585.30     29.24 o 
   1  -4  11        0.70        0.32      3.04 o 
   2  -4  11      245.77      211.71     18.94 o 
   3  -4  11      109.87       96.61     15.92 o 
   4  -4  11       22.33       17.92      9.04 o 
  -6  -3  11       21.47       18.51      9.42 o 
  -5  -3  11      415.32      419.42     27.23 o 
  -4  -3  11        0.01       -1.26      5.04 o 
  -3  -3  11      499.03      501.15     28.18 o 
  -2  -3  11      212.42      178.52     17.05 o 
  -1  -3  11       44.36       59.82     12.12 o 
   0  -3  11      542.67      559.53     27.57 o 
   1  -3  11      391.40      387.39     24.82 o 
   2  -3  11      295.69      297.31     22.47 o 
   3  -3  11       68.96       64.93     13.58 o 
   4  -3  11        2.81        1.91      5.04 o 
  -6  -2  11      611.90      639.95     34.79 o 
  -5  -2  11        7.60        8.34      5.82 o 
  -4  -2  11       32.12       33.94      9.63 o 
  -3  -2  11       53.24       43.47     11.09 o 
  -2  -2  11      243.87      260.27     19.88 o 
  -1  -2  11       71.39       87.17     14.10 o 
   0  -2  11       24.28       24.54      8.50 o 
   1  -2  11      719.46      721.48     46.73 o 
   2  -2  11       97.41       79.77     14.21 o 
   3  -2  11       64.68       52.92     12.12 o 
  -6  -1  11       23.06       15.85      8.12 o 
  -5  -1  11      515.42      537.80     30.56 o 
  -4  -1  11      286.36      280.30     21.59 o 
  -3  -1  11       50.30       51.66     11.56 o 
  -2  -1  11      801.60      792.81     33.60 o 
  -1  -1  11      441.25      455.81     24.78 o 
   0  -1  11      217.54      269.96     19.05 o 
   1  -1  11       28.71       27.23      9.11 o 
   2  -1  11      491.03      441.51     28.07 o 
   3  -1  11       14.03       10.05      9.40 o 
  -6   0  11      393.75      418.05     28.11 o 
  -5   0  11       74.19       66.52     13.31 o 
  -4   0  11      629.95      597.54     31.64 o 
  -3   0  11      124.72      121.15     14.60 o 
  -2   0  11      139.37      131.25     14.57 o 
  -1   0  11      919.40     1017.14     36.66 o 
   0   0  11      176.67      186.57     16.42 o 
   1   0  11      539.71      544.37     30.05 o 
   2   0  11       32.93       27.71     10.55 o 
   3   0  11      293.98      284.42     25.01 o 
  -6   1  11      151.62      150.50     17.86 o 
  -5   1  11      218.75      199.70     19.54 o 
  -4   1  11      411.67      379.93     25.97 o 
  -3   1  11      127.71      116.97     16.82 o 
  -2   1  11        3.72        3.64      5.98 o 
  -1   1  11       56.80       55.50     11.45 o 
   1   1  11        7.55        5.82      7.60 o 
   2   1  11      921.49      945.82     41.74 o 
  -6   2  11        1.18        4.90      6.79 o 
  -5   2  11      613.41      547.24     23.11 o 
  -4   2  11        3.42        3.82      5.59 o 
  -3   2  11      285.28      277.58     22.02 o 
  -2   2  11       22.30       19.00      8.23 o 
  -1   2  11       43.98       54.67     11.76 o 
   0   2  11        6.13       10.77      7.38 o 
   1   2  11       76.25       64.86     13.99 o 
   2   2  11       31.87       39.15     13.34 o 
  -5   3  11        5.82       10.72      6.70 o 
  -4   3  11      515.78      474.78     21.49 o 
  -3   3  11       22.71       24.15      7.25 o 
  -2   3  11      343.98      320.65     16.79 o 
   0   3  11       83.07       93.51     15.94 o 
   1   3  11       21.13       23.37     10.97 o 
  -2   4  11      147.55      187.46     14.45 o 
  -2  -7  12      202.62      207.08     20.98 o 
  -1  -7  12       51.80       41.96     13.22 o 
   0  -7  12      249.01      273.58     24.67 o 
   1  -7  12        2.51       -2.86      7.51 o 
  -3  -6  12      146.73      163.29     18.85 o 
  -2  -6  12        6.70        1.71      7.53 o 
  -1  -6  12      237.52      234.90     22.69 o 
   0  -6  12       69.20       58.61     14.62 o 
   1  -6  12      130.80      146.96     12.56 o 
   2  -6  12        5.22        4.20      5.37 o 
  -4  -5  12       68.68       72.59     14.93 o 
  -3  -5  12        0.06       -0.72      4.99 o 
  -2  -5  12      560.84      561.35     32.41 o 
  -1  -5  12      141.42      112.58     17.59 o 
   0  -5  12      239.91      266.70     22.38 o 
   1  -5  12      125.17      136.18     11.35 o 
   2  -5  12       73.51       66.14     13.25 o 
  -5  -4  12       18.21       17.16      8.46 o 
  -4  -4  12       25.73       28.74      9.69 o 
  -3  -4  12      661.43      622.50     33.10 o 
  -2  -4  12       39.52       39.18     11.18 o 
  -1  -4  12      684.07      714.37     34.54 o 
   0  -4  12      197.28      176.70     18.31 o 
   1  -4  12      114.11      115.65     10.98 o 
   2  -4  12      358.88      321.14     24.18 o 
   3  -4  12       53.51       60.74     13.49 o 
  -5  -3  12        2.26       -1.21      5.89 o 
  -4  -3  12       23.41       28.81      9.69 o 
  -3  -3  12        1.48        2.23      6.68 o 
  -2  -3  12      421.09      436.22     27.08 o 
  -1  -3  12        1.49        1.78      6.39 o 
   0  -3  12      586.30      644.87     30.99 o 
   1  -3  12      350.16      336.55     16.70 o 
   2  -3  12        3.31       12.91      7.13 o 
   3  -3  12      150.23      147.10     17.99 o 
  -5  -2  12      353.72      353.55     26.13 o 
  -4  -2  12        0.95        2.88      5.51 o 
  -3  -2  12        8.91        3.33      6.70 o 
  -2  -2  12       36.32       42.53     11.22 o 
  -1  -2  12       22.80       26.31      9.47 o 
   0  -2  12      616.65      666.53     31.03 o 
   1  -2  12       52.59       39.42     10.52 o 
   2  -2  12       32.27       26.15      9.04 o 
  -5  -1  12       88.51       90.14     16.06 o 
  -4  -1  12       82.72       83.95     15.65 o 
  -3  -1  12      210.98      198.51     19.12 o 
  -2  -1  12        5.95        2.70      6.45 o 
  -1  -1  12      742.21      757.54     33.42 o 
   0  -1  12        2.46        2.02      6.36 o 
   1  -1  12      359.39      342.71     25.48 o 
   2  -1  12       11.94        8.95      8.48 o 
  -5   0  12       58.65       61.40     13.40 o 
  -4   0  12      294.29      260.56     22.71 o 
  -3   0  12      236.84      248.37     21.61 o 
  -2   0  12      321.96      326.74     23.43 o 
  -1   0  12       32.57       37.20     10.14 o 
   1   0  12      128.51      105.95     17.81 o 
   2   0  12      591.11      621.71     36.01 o 
  -5   1  12      216.04      194.22     21.18 o 
  -4   1  12      112.61       81.70     15.88 o 
  -3   1  12      300.75      310.08     24.18 o 
  -2   1  12       15.18       15.52      7.87 o 
  -1   1  12      197.96      217.40     19.41 o 
   0   1  12        1.19        5.58      8.03 o 
   1   1  12      229.36      271.92     24.29 o 
  -5   2  12       20.24       17.59     10.88 o 
  -4   2  12      196.39      171.61     20.38 o 
  -3   2  12       33.18       25.14     10.70 o 
  -2   2  12      125.91      141.95     17.27 o 
   0   2  12      296.18      313.93     24.74 o 
  -3   3  12       70.96       72.43     11.28 o 
  -2   3  12       21.02       37.71     12.68 o 
  -2  -6  13      271.32      285.95     26.13 o 
  -1  -6  13       61.61       61.89     15.61 o 
   0  -6  13       48.71       50.29     14.21 o 
  -3  -5  13      299.65      283.90     24.29 o 
  -2  -5  13      160.05      134.19     20.67 o 
  -1  -5  13      230.36      223.38     21.95 o 
   0  -5  13       77.64       92.52     17.59 o 
   1  -5  13        9.52       13.25      5.58 o 
  -4  -4  13      129.50      113.66     18.35 o 
  -3  -4  13      148.56      163.59     22.53 o 
  -2  -4  13      604.08      569.83     32.99 o 
  -1  -4  13       54.07       50.44     13.22 o 
   0  -4  13       40.12       44.89     12.46 o 
   1  -4  13      226.72      227.35     14.88 o 
  -4  -3  13       30.41       29.39     10.03 o 
  -3  -3  13        8.81        0.13      7.31 o 
  -2  -3  13      160.93      162.33     19.12 o 
  -1  -3  13      167.53      164.35     18.13 o 
   0  -3  13      308.34      331.74     24.42 o 
   1  -3  13       27.63       32.52      9.72 o 
  -4  -2  13       69.83       95.04     17.70 o 
  -3  -2  13      102.95       91.98     16.87 o 
  -2  -2  13       59.42       56.58     13.70 o 
  -1  -2  13      712.14      797.01     36.39 o 
   0  -2  13       42.61       42.80     12.23 o 
   1  -2  13       57.10       39.78     10.46 o 
  -4  -1  13       42.30       43.58     13.02 o 
  -3  -1  13       34.44       44.01     12.66 o 
  -2  -1  13      162.82      160.59     18.60 o 
  -1  -1  13        7.88       14.21      8.61 o 
   1  -1  13        1.86        1.64      8.07 o 
  -4   0  13        1.62       -0.74      8.12 o 
  -3   0  13      205.51      202.83     21.27 o 
  -2   0  13       78.49       84.27     15.94 o 
  -1   0  13      172.94      190.93     19.63 o 
   0   0  13       11.17        8.91      8.73 o 
  -4   1  13      539.39      535.67     33.58 o 
  -3   1  13        2.29        3.51      8.19 o 
  -2   1  13      248.54      254.85     22.49 o 
  -1  -4  14       85.36      101.74     18.44 o 
  -2  -3  14        0.96        0.11      8.93 o 
  -1  -3  14      212.63      219.88     22.65 o 
   0  -3  14        1.92        6.66      9.69 o 
  -3  -2  14       73.80       62.97     15.41 o 
  -2  -2  14      368.98      380.07     28.16 o 
  -1  -2  14        0.40       -1.71      8.19 o 
  -2  -1  14       24.07       35.02     12.50 o 
  -1  -1  14      209.65      227.18     22.67 o 
                                                 
